# Supplementary material for: Physiological and comparative proteomic analysis provides new insights into the effects of shade stress in maize (Zea mays L.)
Source: BMC Plant Biol. 2020 Feb 5;20:60. doi: 10.1186/s12870-020-2264-2 (PMC7003340; doi:10.1186/s12870-020-2264-2)
Supplement: Supplementary file 1 — Additional file 1. Total proteins identified in maize leaves. [file 12870_2020_2264_MOESM1_ESM.xlsx]

## Sheet: Sheet1
Protein accession	Protein description	Gene name	MW [Da]	pI	VT20S/VT20CK Ratio	VT20S/VT20CK P value	VT20L/VT20CK Ratio	VT20L/VT20CK P value	VT40S/VT40CK Ratio	VT40S/VT40CK P value	VT40L/VT40CK Ratio	VT40L/VT40CK P value	Subcellular Location	Biological Process	Cellular Component	Molecular Function	KEGG KO No.	KEGG Gene	KEGG pathway	IPR ID	Domain description
A0A060D7W7	BSD transcription factor (Fragment)	BSD5	41804	4.56									mitochondria							IPR005607;	BSD domain;
A0A096PGQ5		Zm.66904	18696	9.72	1.07044	0.498018			0.870902	0.180113	0.891803	0.224886	chloroplast
A0A096PGU6	"Probable 5'-adenylylsulfate reductase 1, chloroplastic"	A0A096PGU6	63283	7.56	1.05042	0.0385877	0.946156	0.0307182	0.934536	0.006978	0.949398	0.0153912	chloroplast	regulation of cellular process; regulation of biological quality; sulfur amino acid biosynthetic process; organic acid biosynthetic process; cell redox homeostasis; single-organism process; biosynthetic process; organonitrogen compound biosynthetic process; cellular metabolic process; sulfate reduction; sulfur amino acid metabolic process; sulfur compound biosynthetic process; organic substance m…		oxidoreductase activity, acting on a sulfur group of donors; oxidoreductase activity, acting on a sulfur group of donors, disulfide as acceptor; phosphoadenylyl-sulfate reductase (thioredoxin) activity; catalytic activity; oxidoreductase activity;	K05907	APR; adenylyl-sulfate reductase (glutathione) [EC:1.8.4.9]	zma00920 Sulfur metabolism - Zea mays (maize);	IPR014729; IPR002500; IPR013766; IPR012336;	Rossmann-like alpha/beta/alpha sandwich fold; Phosphoadenosine phosphosulphate reductase; Thioredoxin domain; Thioredoxin-like fold;
A0A096PHJ6		A0A096PHJ6	18974	11.42	0.951885	0.67094	0.871528	0.26819	0.721963	0.118799	0.853583	0.209222	cytosol
A0A096PHY7	"NADH-ubiquinone oxidoreductase 23 kDa subunit, mitochondrial, putative, expressed"	A0A096PHY7	29757	5.24	1.01798	0.571242	1.05261	0.18044	0.986514	0.574812	0.963924	0.396023	chloroplast	single-organism process; metabolic process; oxidation-reduction process; single-organism metabolic process;	membrane;	oxidoreductase activity, acting on NAD(P)H; catalytic activity; binding; iron-sulfur cluster binding; 4 iron, 4 sulfur cluster binding; oxidoreductase activity; metal cluster binding;	K03941	NDUFS8; NADH dehydrogenase (ubiquinone) Fe-S protein 8 [EC:1.6.5.3 1.6.99.3]	zma00190 Oxidative phosphorylation - Zea mays (maize); zma01100 Metabolic pathways - Zea mays (maize);	IPR017896;	4Fe-4S ferredoxin-type, iron-sulphur binding domain;
A0A096PII0		Zm.13306	37684	4.86	0.99112	0.713221	0.934031	0.0381897	1.14723	0.0355665	1.14286	0.0508559	cytosol	metabolic process; carbohydrate metabolic process; primary metabolic process; organic substance metabolic process;		isomerase activity; catalytic activity;				IPR011051; IPR014710;	RmlC-like cupin domain; RmlC-like jelly roll fold;
A0A096PIN4	Carboxypeptidase	Zm.27846	58745	5	1.15506	0.000951644	1.00527	0.776248	1.26359	0.000287426	0.912701	0.0154705	chloroplast	proteolysis; metabolic process; macromolecule metabolic process; protein metabolic process; primary metabolic process; organic substance metabolic process;		carboxypeptidase activity; peptidase activity; exopeptidase activity; catalytic activity; serine hydrolase activity; serine-type peptidase activity; peptidase activity, acting on L-amino acid peptides; hydrolase activity; serine-type carboxypeptidase activity; serine-type exopeptidase activity;	K16297			IPR029058;	Alpha/Beta hydrolase fold;
A0A096PIP9	"DEAD-box ATP-dependent RNA helicase 3, chloroplastic"	pco121445b	89951	6.51	0.865711	0.0437523	1.0251	0.599259	0.814815	0.0489029	0.989333	0.84296	chloroplast		organelle; intracellular membrane-bounded organelle; intracellular organelle; nucleus; cell part; intracellular; intracellular part; membrane-bounded organelle; cell;	nucleoside phosphate binding; hydrolase activity, acting on acid anhydrides; hydrolase activity; heterocyclic compound binding; organic cyclic compound binding; pyrophosphatase activity; catalytic activity; ribonucleotide binding; binding; purine ribonucleoside binding; cation binding; anion binding; adenyl ribonucleotide binding; adenyl nucleotide binding; hydrolase activity, acting on acid anhy…				IPR014014; IPR011545; IPR012562; IPR014001; IPR027417; IPR001878; IPR001650;	RNA helicase, DEAD-box type, Q motif; DEAD/DEAH box helicase domain; GUCT; Helicase superfamily 1/2, ATP-binding domain; P-loop containing nucleoside triphosphate hydrolase; Zinc finger, CCHC-type; Helicase, C-terminal;
A0A096PIY9	Glycosyltransferase	Zm.4160	56457	5.77	1.17292	0.336617	0.987837	0.822275	1.0998	0.21338	1.05416	0.407123	chloroplast	metabolic process;		transferase activity, transferring glycosyl groups; transferase activity, transferring hexosyl groups; catalytic activity; transferase activity;	K13691
A0A096PJC5		Zm.92321	26732	9.37	1.03621	0.106432	0.930964	0.00378063	1.13719	0.00496038	1.03404	0.183936	chloroplast				K13993	HSP20; HSP20 family protein	zma04141 Protein processing in endoplasmic reticulum - Zea mays (maize);	IPR002068; IPR008978;	Alpha crystallin/Hsp20 domain; HSP20-like chaperone;
A0A096PJM3		LOC100285301	44170	8.11	1.01978	0.598325	1.01801	0.451304	0.894306	0.0063022	0.989305	0.546384	cytosol	single-organism process; metabolic process; oxidation-reduction process; single-organism metabolic process;		2 iron, 2 sulfur cluster binding; catalytic activity; binding; iron-sulfur cluster binding; oxidoreductase activity; metal cluster binding;				IPR017941; IPR023329;	Rieske [2Fe-2S] iron-sulphur domain; Chlorophyll a/b binding protein domain;
A0A096PJN2	Putative alpha-glucosidase II	Zm.148072	70353	5.03									chloroplast	metabolic process; carbohydrate metabolic process; primary metabolic process; organic substance metabolic process;		hydrolase activity, hydrolyzing O-glycosyl compounds; hydrolase activity; catalytic activity; hydrolase activity, acting on glycosyl bonds;	K01187	malZ; alpha-glucosidase [EC:3.2.1.20]	zma00052 Galactose metabolism - Zea mays (maize); zma00500 Starch and sucrose metabolism - Zea mays (maize); zma01100 Metabolic pathways - Zea mays (maize);	IPR013785; IPR017853;	Aldolase-type TIM barrel; Glycoside hydrolase superfamily;
A0A096PKF9	"Anthranilate synthase alpha subunit 1, chloroplastic"	A0A096PKF9	8924	6.1	1.01523	0.790037	1.00428	0.892213	1.12997	0.11448	0.99822	0.890716	cytosol	biosynthetic process; metabolic process;						IPR005801; IPR015890;	ADC synthase; Chorismate-utilising enzyme, C-terminal;
A0A096PL15		A0A096PL15	31380	8.67	0.983408	0.578923	0.889598	0.0425975	0.978954	0.456754	0.937481	0.0310741	chloroplast							IPR011042;	Six-bladed beta-propeller, TolB-like;
A0A096PL41	Monosaccharide transport protein 2	A0A096PL41	65648	9.03	1.06935	0.304443	1.06207	0.231424	1.05466	0.373662	1.01241	0.822834	plasma membrane	transport; transmembrane transport; single-organism localization; single-organism cellular process; single-organism process; localization; cellular process; single-organism transport; establishment of localization;	intrinsic component of membrane; membrane; integral component of membrane; membrane part;	substrate-specific transporter activity; substrate-specific transmembrane transporter activity; transmembrane transporter activity; transporter activity;				IPR020846;	Major facilitator superfamily domain;
A0A096PL43	Chlorophyll a-b binding protein 2	A0A096PL43	31608	5.46	1.52338		0.912201		1.42327		0.858576		chloroplast				K08912	LHCB1; light-harvesting complex II chlorophyll a/b binding protein 1	zma01100 Metabolic pathways - Zea mays (maize); zma00196 Photosynthesis - antenna proteins - Zea mays (maize);	IPR023329;	Chlorophyll a/b binding protein domain;
A0A096PLH9	Putative 40S ribosomal protein S2	Zm.94778	37632	10.18	1.02426	0.47501	1.11267	0.0473235	1.01865	0.8091	1.09475	0.220851	cytosol	cellular protein metabolic process; biosynthetic process; primary metabolic process; cellular metabolic process; organic substance biosynthetic process; cellular biosynthetic process; organic substance metabolic process; metabolic process; cellular macromolecule biosynthetic process; cellular macromolecule metabolic process; gene expression; macromolecule metabolic process; protein metabolic proc…	ribosome; intracellular organelle; intracellular non-membrane-bounded organelle; small ribosomal subunit; intracellular organelle part; cytoplasm; macromolecular complex; intracellular part; cell; organelle part; non-membrane-bounded organelle; organelle; ribosomal subunit; intracellular; cell part; ribonucleoprotein complex; cytoplasmic part;	organic cyclic compound binding; heterocyclic compound binding; RNA binding; binding; nucleic acid binding; structural molecule activity; structural constituent of ribosome;	K02981	RP-S2e; small subunit ribosomal protein S2e	zma03010 Ribosome - Zea mays (maize);	IPR014720; IPR005324; IPR020568; IPR014721; IPR013810;	Double-stranded RNA-binding domain; Ribosomal protein S5, C-terminal; Ribosomal protein S5 domain 2-type fold; Ribosomal protein S5 domain 2-type fold, subgroup; Ribosomal protein S5, N-terminal;
A0A096PLK4		Zm.23613	17383	8.01									nuclear
A0A096PLW5	Tripeptidyl-peptidase 2	Zm.27940	88924	5.31	0.953981	0.0403674	0.982197	0.391862	0.988548	0.621387	0.997833	0.742479	chloroplast	proteolysis; metabolic process; macromolecule metabolic process; protein metabolic process; primary metabolic process; organic substance metabolic process;		serine-type endopeptidase activity; endopeptidase activity; peptidase activity; catalytic activity; serine hydrolase activity; serine-type peptidase activity; peptidase activity, acting on L-amino acid peptides; hydrolase activity;	K01280			IPR000209;	Peptidase S8/S53 domain;
A0A096PLZ2	Alpha-L-fucosidase 2	LOC100273453	48269	6.06									extracellular			hydrolase activity; catalytic activity; hydrolase activity, acting on ester bonds;				IPR001087; IPR013830;	GDSL lipase/esterase; SGNH hydrolase-type esterase domain;
A0A096PMM2	Chloroplast protein synthesis2	A0A096PMM2	75734	5.05	0.918707	0.00202092	1.00094	0.917247	0.929151	0.013975	0.931265	0.0187838	chloroplast	protein folding; metabolic process; cellular protein metabolic process; cellular macromolecule metabolic process; macromolecule metabolic process; protein metabolic process; primary metabolic process; cellular process; cellular metabolic process; protein refolding; organic substance metabolic process;	intracellular part; cell; cell part; intracellular; cytoplasm;	ATP binding; nucleoside phosphate binding; nucleoside binding; ion binding; nucleotide binding; organic cyclic compound binding; heterocyclic compound binding; ribonucleoside binding; carbohydrate derivative binding; ribonucleotide binding; binding; purine ribonucleoside binding; anion binding; purine ribonucleotide binding; adenyl ribonucleotide binding; adenyl nucleotide binding; purine nucleos…				IPR027409; IPR027413;	GroEL-like apical domain; GroEL-like equatorial domain;
A0A096PN00	Putative peptidase C48 domain family protein	A0A096PN00	71441	4.97	0.951511	0.275124	0.98981	0.795155	0.741076	0.00301305	0.81604	0.00674687	plasma membrane
A0A096PN14		Zm.2483	29410	8.15	0.902275	0.0576537	0.964434	0.352746	0.892878	0.0971103	0.948793	0.328271	chloroplast							IPR018960;	Domain of unknown function DUF1990;
A0A096PN40	Auxin-induced protein-like	A0A096PN40	26535	6.89									chloroplast							IPR005018;	DOMON domain;
A0A096PN54	Gibberellin receptor GID1L2	Zm.105111	38021	5.22									cytoskeleton	metabolic process;		hydrolase activity; catalytic activity;				IPR029058; IPR013094;	Alpha/Beta hydrolase fold; Alpha/beta hydrolase fold-3;
A0A096PNS9	Putative peptidase C48 domain family protein	A0A096PNS9	53803	9.48									chloroplast							IPR012340;	Nucleic acid-binding, OB-fold;
A0A096PNU3		Zm.32895	12176	8.72									extracellular							IPR016140;	Bifunctional inhibitor/plant lipid transfer protein/seed storage helical domain;
A0A096PNV5	"Cell division cycle protein 48, putative, expressed"	LOC100382799	111484	5.14									cytosol			ATP binding; nucleoside phosphate binding; nucleoside binding; ion binding; hydrolase activity; nucleotide binding; organic cyclic compound binding; heterocyclic compound binding; ribonucleoside binding; carbohydrate derivative binding; catalytic activity; ribonucleotide binding; binding; purine ribonucleoside binding; anion binding; purine ribonucleotide binding; adenyl ribonucleotide binding; a…	K13525	VCP; transitional endoplasmic reticulum ATPase	zma04141 Protein processing in endoplasmic reticulum - Zea mays (maize);	IPR029067; IPR003959; IPR003593; IPR009010; IPR004201; IPR027417; IPR003338;	CDC48 domain 2-like; ATPase, AAA-type, core; AAA+ ATPase domain; Aspartate decarboxylase-like domain; CDC48, domain 2; P-loop containing nucleoside triphosphate hydrolase; CDC48, N-terminal subdomain;
A0A096PP37	Multidrug resistance-associated protein3	A0A096PP37	188370	8.31	0.957326	0.613724	0.841645	0.362496	0.916805	0.503298	0.933028	0.537558	chloroplast	transport; transmembrane transport; single-organism localization; single-organism cellular process; single-organism process; localization; cellular process; single-organism transport; establishment of localization;	intrinsic component of membrane; membrane; integral component of membrane; membrane part;	nucleoside phosphate binding; primary active transmembrane transporter activity; hydrolase activity, acting on acid anhydrides; hydrolase activity; ATPase activity; organic cyclic compound binding; heterocyclic compound binding; pyrophosphatase activity; catalytic activity; ribonucleotide binding; ATPase activity, coupled to movement of substances; binding; purine ribonucleoside binding; hydrolas…				IPR003593; IPR003439; IPR011527; IPR027417;	AAA+ ATPase domain; ABC transporter-like; ABC transporter type 1, transmembrane domain; P-loop containing nucleoside triphosphate hydrolase;
A0A096PPA4	Putative TCP-1/cpn60 chaperonin family protein	cl2646_1	104973	5.68	0.911257	0.193773	0.943556	0.214176	0.882741	0.0441259	0.962905	0.484465	plasma membrane	protein folding; metabolic process; cellular protein metabolic process; cellular macromolecule metabolic process; macromolecule metabolic process; protein metabolic process; primary metabolic process; cellular process; cellular metabolic process; organic substance metabolic process;		ATP binding; nucleoside phosphate binding; nucleoside binding; ion binding; protein binding; nucleotide binding; organic cyclic compound binding; heterocyclic compound binding; ribonucleoside binding; carbohydrate derivative binding; ribonucleotide binding; binding; purine ribonucleoside binding; anion binding; purine ribonucleotide binding; unfolded protein binding; adenyl ribonucleotide binding…	K09494			IPR027410; IPR027409; IPR027413;	TCP-1-like chaperonin intermediate domain; GroEL-like apical domain; GroEL-like equatorial domain;
A0A096PPB6		cl8900_1(115)	94227	4.52									nuclear			binding;	K15501			IPR016024;	Armadillo-type fold;
A0A096PPI2	Putative snRK/SAPK family protein kinase	LOC542190	51703	5.94	0.969524	0.0654033	0.998095	0.921578	1.03293	0.40527	1.0602	0.0486312	cytoskeleton	phosphorylation; cellular protein metabolic process; primary metabolic process; cellular metabolic process; phosphate-containing compound metabolic process; organic substance metabolic process; metabolic process; protein phosphorylation; phosphorus metabolic process; cellular macromolecule metabolic process; cellular protein modification process; protein metabolic process; macromolecule metabolic…		ATP binding; nucleoside phosphate binding; phosphotransferase activity, alcohol group as acceptor; nucleoside binding; ion binding; protein kinase activity; nucleotide binding; organic cyclic compound binding; heterocyclic compound binding; ribonucleoside binding; carbohydrate derivative binding; kinase activity; catalytic activity; ribonucleotide binding; binding; purine ribonucleoside binding; …	K14498	SNRK2; serine/threonine-protein kinase SRK2 [EC:2.7.11.1]	zma04075 Plant hormone signal transduction - Zea mays (maize);	IPR000719; IPR002290; IPR011009;	Protein kinase domain; Serine/threonine/dual specificity protein kinase, catalytic domain; Protein kinase-like domain;
A0A096PPR2	Putative formylglycineamide ribotide amidotransferase	Zm.25861	178727	5.27	0.998676	0.944634	1.00993	0.712187	1.11621	0.00014122	0.994433	0.675336	chloroplast	nucleotide biosynthetic process; cellular aromatic compound metabolic process; purine ribonucleoside monophosphate metabolic process; ribonucleotide metabolic process; nucleotide metabolic process; single-organism process; biosynthetic process; organonitrogen compound biosynthetic process; ribonucleoside monophosphate biosynthetic process; cellular metabolic process; IMP metabolic process; phosph…		ligase activity, forming carbon-nitrogen bonds; phosphoribosylformylglycinamidine synthase activity; carbon-nitrogen ligase activity, with glutamine as amido-N-donor; catalytic activity; ligase activity;	K01952	purL; phosphoribosylformylglycinamidine synthase [EC:6.3.5.3]	zma01110 Biosynthesis of secondary metabolites - Zea mays (maize); zma01100 Metabolic pathways - Zea mays (maize); zma00230 Purine metabolism - Zea mays (maize);	IPR016188; IPR010918; IPR017926; IPR029062;	PurM-like, N-terminal domain; AIR synthase-related protein, C-terminal domain; Glutamine amidotransferase; Class I glutamine amidotransferase-like;
A0A096PPY5	DEAD-box ATP-dependent RNA helicase 38	A0A096PPY5	63107	5.47	1.05962	0.00355054	1.03466	0.102092	0.967851	0.610638	0.871096	0.0742305	cytosol			ATP binding; nucleoside phosphate binding; nucleoside binding; ion binding; nucleotide binding; organic cyclic compound binding; heterocyclic compound binding; ribonucleoside binding; carbohydrate derivative binding; ribonucleotide binding; binding; nucleic acid binding; purine ribonucleoside binding; anion binding; purine ribonucleotide binding; adenyl ribonucleotide binding; adenyl nucleotide b…	K18655			IPR014014; IPR011545; IPR014001; IPR027417; IPR001650;	RNA helicase, DEAD-box type, Q motif; DEAD/DEAH box helicase domain; Helicase superfamily 1/2, ATP-binding domain; P-loop containing nucleoside triphosphate hydrolase; Helicase, C-terminal;
A0A096PPZ7	Nascent polypeptide-associated complex alpha subunit-like protein	Zm.80618	29238	4.27	1.1409	0.00525999	0.998946	0.975953	1.18441	0.041199	1.2581	0.0192355	nuclear				K03626			IPR002715;	Nascent polypeptide-associated complex NAC domain;
A0A096PQ81		A0A096PQ81	57204	7.23	1.04854	0.270451	0.982256	0.650617	1.00169	0.967248	1.00775	0.88058	chloroplast
A0A096PQ85	Isovaleryl-CoA dehydrogenase	LOC100502333	107082	8.77									cytosol	single-organism process; metabolic process; oxidation-reduction process; single-organism metabolic process;		nucleoside phosphate binding; flavin adenine dinucleotide binding; ion binding; nucleotide binding; cofactor binding; oxidoreductase activity; oxidoreductase activity, acting on the CH-CH group of donors; heterocyclic compound binding; organic cyclic compound binding; catalytic activity; binding; anion binding; acyl-CoA dehydrogenase activity; coenzyme binding; small molecule binding;	K00249			IPR009100; IPR013786; IPR006091; IPR002575; IPR009075; IPR011009;	Acyl-CoA dehydrogenase/oxidase, N-terminal and middle domain; Acyl-CoA dehydrogenase/oxidase, N-terminal; Acyl-CoA oxidase/dehydrogenase, central domain; Aminoglycoside phosphotransferase; Acyl-CoA dehydrogenase/oxidase C-terminal; Protein kinase-like domain;
A0A096PQG6		pco092732a	51107	9.18	0.962339	0.259057	1.0261	0.103049	1.04544	0.164984	1.02204	0.395101	chloroplast							IPR029058; IPR000073;	Alpha/Beta hydrolase fold; Alpha/beta hydrolase fold-1;
A0A096PQJ8	Methylmalonate semi-aldehyde dehydrogenase	pco061337	47945	6.33	1.01256	0.616326	0.950083	0.0290562	1.1259	0.0563807	1.03337	0.389645	chloroplast	single-organism process; metabolic process; oxidation-reduction process; single-organism metabolic process;		oxidoreductase activity, acting on the aldehyde or oxo group of donors, NAD or NADP as acceptor; methylmalonate-semialdehyde dehydrogenase (acylating) activity; catalytic activity; oxidoreductase activity; oxidoreductase activity, acting on the aldehyde or oxo group of donors;	K00140	mmsA; malonate-semialdehyde dehydrogenase (acetylating) / methylmalonate-semialdehyde dehydrogenase [EC:1.2.1.18 1.2.1.27]	zma01200 Carbon metabolism - Zea mays (maize); zma00640 Propanoate metabolism - Zea mays (maize); zma00410 beta-Alanine metabolism - Zea mays (maize); zma01100 Metabolic pathways - Zea mays (maize); zma00562 Inositol phosphate metabolism - Zea mays (maize); zma00280 Valine, leucine and isoleucine degradation - Zea mays (maize);	IPR016161; IPR015590; IPR016162; IPR016163;	Aldehyde/histidinol dehydrogenase; Aldehyde dehydrogenase domain; Aldehyde dehydrogenase N-terminal domain; Aldehyde dehydrogenase, C-terminal;
A0A096PQP5		A0A096PQP5	15617	6.45	0.994124	0.891233	0.958866	0.375455	0.972119	0.743861	0.990397	0.920288	cytosol							IPR016040;	NAD(P)-binding domain;
A0A096PQR0		pco091280	65269	4.77	1.02778	0.0710676	1.01071	0.56236	0.996729	0.81237	0.965653	0.0235313	chloroplast
A0A096PQR7	Putative cytochrome P450 superfamily protein	LOC100279433	63286	7.66	1.16661	0.0478517	0.945385	0.349079	1.33062	0.00451208	1.11007	0.0317251	chloroplast	single-organism process; metabolic process; oxidation-reduction process; single-organism metabolic process;		organic cyclic compound binding; heterocyclic compound binding; heme binding; iron ion binding; transition metal ion binding; catalytic activity; binding; ion binding; cation binding; metal ion binding; oxidoreductase activity, acting on paired donors, with incorporation or reduction of molecular oxygen; tetrapyrrole binding; oxidoreductase activity;	K01723	AOS; hydroperoxide dehydratase [EC:4.2.1.92]	zma00592 alpha-Linolenic acid metabolism - Zea mays (maize); zma01110 Biosynthesis of secondary metabolites - Zea mays (maize); zma01100 Metabolic pathways - Zea mays (maize);
A0A096PR08	Putative ubiquitin-activating enzyme (Alternative splicing product)	Zm.85862	70760	5.23									cytosol	protein neddylation; metabolic process; protein modification by small protein conjugation; cellular macromolecule metabolic process; cellular protein metabolic process; cellular protein modification process; macromolecule metabolic process; protein metabolic process; protein modification by small protein conjugation or removal; macromolecule modification; protein modification process; primary met…		small protein activating enzyme activity; NEDD8 activating enzyme activity; ligase activity, forming carbon-sulfur bonds; catalytic activity; ligase activity;	K04532			IPR000594;	THIF-type NAD/FAD binding fold;
A0A096PR13	Triosephosphate isomerase	gpm397a	37702	6.96	0.963253	0.31124	0.97346	0.1586	0.970715	0.271333	0.984587	0.52821	chloroplast	single-organism carbohydrate catabolic process; glycolytic process; single-organism catabolic process; small molecule metabolic process; single-organism cellular process; single-organism process; primary metabolic process; carbohydrate metabolic process; cellular metabolic process; organic substance metabolic process; carbohydrate catabolic process; single-organism carbohydrate metabolic process;…		isomerase activity; intramolecular oxidoreductase activity; triose-phosphate isomerase activity; catalytic activity; intramolecular oxidoreductase activity, interconverting aldoses and ketoses;	K01803	TPI; triosephosphate isomerase (TIM) [EC:5.3.1.1]	zma00010 Glycolysis / Gluconeogenesis - Zea mays (maize); zma01230 Biosynthesis of amino acids - Zea mays (maize); zma01200 Carbon metabolism - Zea mays (maize); zma01110 Biosynthesis of secondary metabolites - Zea mays (maize); zma01100 Metabolic pathways - Zea mays (maize); zma00562 Inositol phosphate metabolism - Zea mays (maize); zma00051 Fructose and mannose metabolism - Zea mays (maize); zm…	IPR013785;	Aldolase-type TIM barrel;
A0A096PR69	OSJNBb0018J12.6 protein	Zm.67235	44404	10.67									nuclear	cellular component biogenesis; cellular component organization; nucleosome organization; cellular macromolecular complex assembly; chromatin assembly or disassembly; protein complex subunit organization; macromolecular complex subunit organization; protein-DNA complex assembly; DNA packaging; nucleosome assembly; chromosome organization; cellular component assembly; macromolecular complex assembl…	intracellular organelle; intracellular non-membrane-bounded organelle; intracellular organelle part; macromolecular complex; intracellular part; cell; organelle part; DNA bending complex; chromosomal part; nucleosome; non-membrane-bounded organelle; intracellular membrane-bounded organelle; organelle; nucleus; chromatin; intracellular; cell part; chromosome; protein complex; membrane-bounded orga…	organic cyclic compound binding; heterocyclic compound binding; DNA binding; binding; nucleic acid binding;	K11275			IPR011991; IPR005818;	Winged helix-turn-helix DNA-binding domain; Linker histone H1/H5, domain H15;
A0A096PRA6	Probable protein phosphatase 2C 1	LOC100282081	44077	5.25	1.04757	0.363512	0.914908	0.00769253	1.06482	0.0421865	1.01092	0.803767	chloroplast			catalytic activity;	K17508			IPR001932;	PPM-type phosphatase domain;
A0A096PRC7	Copper transporter 5.1	A0A096PRC7	17576	8.66	1.10536	0.226235	1.08091	0.138979	1.08247	0.583869	1.10361	0.0842024	chloroplast	ion transmembrane transport; cation transmembrane transport; inorganic ion transmembrane transport; metal ion transport; copper ion transport; single-organism cellular process; copper ion transmembrane transport; single-organism process; establishment of localization; transport; transmembrane transport; transition metal ion transport; single-organism localization; cation transport; ion transport;…	intrinsic component of membrane; membrane; integral component of membrane; membrane part;	metal ion transmembrane transporter activity; ion transmembrane transporter activity; copper ion transmembrane transporter activity; substrate-specific transporter activity; transition metal ion transmembrane transporter activity; inorganic cation transmembrane transporter activity; cation transmembrane transporter activity; substrate-specific transmembrane transporter activity; transporter activ…	K14686
A0A096PRC9		A0A096PRC9	30090	5.93	0.905393	0.054659	0.94702	0.150696	0.98633	0.460149	1.08	0.231433	nuclear							IPR029044;	Nucleotide-diphospho-sugar transferases;
A0A096PRE6	"Probable plastid-lipid-associated protein 3, chloroplastic"	Zm.85177	44522	4.58	1.06261	0.000701819	0.953218	0.0013215	0.867577	0.00349586	0.993867	0.600537	chloroplast
A0A096PRG4	60S ribosomal protein L6	A0A096PRG4	40250	10.23	1.04615	0.166332	1.00697	0.797687	0.97829	0.48892	0.95491	0.178439	nuclear	cellular protein metabolic process; biosynthetic process; primary metabolic process; cellular metabolic process; organic substance biosynthetic process; cellular biosynthetic process; organic substance metabolic process; metabolic process; cellular macromolecule biosynthetic process; cellular macromolecule metabolic process; gene expression; macromolecule metabolic process; protein metabolic proc…	ribosome; organelle; intracellular organelle; intracellular non-membrane-bounded organelle; cell part; intracellular; cytoplasm; macromolecular complex; intracellular part; cell; ribonucleoprotein complex; cytoplasmic part; non-membrane-bounded organelle;	structural constituent of ribosome; structural molecule activity;	K02934	RP-L6e; large subunit ribosomal protein L6e	zma03010 Ribosome - Zea mays (maize);	IPR008991; IPR014722;	Translation protein SH3-like domain; Ribosomal protein L2 domain 2;
A0A096PRJ9	"Modification methylase, HemK family protein, expressed"	LOC100279785	43514	6.94									chloroplast	cellular protein metabolic process; primary metabolic process; cellular metabolic process; methylation; organic substance metabolic process; metabolic process; protein alkylation; protein methylation; macromolecule methylation; cellular macromolecule metabolic process; cellular protein modification process; protein metabolic process; macromolecule metabolic process; protein modification process; …		organic cyclic compound binding; heterocyclic compound binding; methyltransferase activity; protein methyltransferase activity; catalytic activity; binding; nucleic acid binding; transferase activity, transferring one-carbon groups; transferase activity;	K02493			IPR025714; IPR029063;	Methyltransferase domain; S-adenosyl-L-methionine-dependent methyltransferase;
A0A096PS01	"Isoflavone reductase, putative, expressed"	A0A096PS01	43887	6.53									chloroplast							IPR016040; IPR008030;	NAD(P)-binding domain; NmrA-like domain;
A0A096PS25	Caffeoyl-CoA O-methyltransferase	pco117754	35402	6.18	1.04232	0.467753	0.982747	0.504612	1.02789	0.505944	0.979416	0.584186	chloroplast			transferase activity, transferring one-carbon groups; O-methyltransferase activity; methyltransferase activity; catalytic activity; transferase activity;	K00588	E2.1.1.104; caffeoyl-CoA O-methyltransferase [EC:2.1.1.104]	zma00940 Phenylpropanoid biosynthesis - Zea mays (maize); zma01110 Biosynthesis of secondary metabolites - Zea mays (maize); zma01100 Metabolic pathways - Zea mays (maize); zma00945 Stilbenoid, diarylheptanoid and gingerol biosynthesis - Zea mays (maize); zma00941 Flavonoid biosynthesis - Zea mays (maize); zma00360 Phenylalanine metabolism - Zea mays (maize);	IPR029063;	S-adenosyl-L-methionine-dependent methyltransferase;
A0A096PSA1		Zm.20305	49512	9.11									chloroplast
A0A096PSC1	Mitochondrial Rho GTPase	Zm.31351	81194	5.52									chloroplast	regulation of cellular process; single organism signaling; cellular component organization; cellular response to stimulus; intracellular signal transduction; single-organism cellular process; single-organism process; organic substance transport; small GTPase mediated signal transduction; signaling; response to stimulus; protein transport; establishment of localization; establishment of protein lo…	membrane; outer membrane; organelle membrane; cytoplasm; intrinsic component of mitochondrial outer membrane; intrinsic component of membrane; intracellular part; mitochondrial membrane part; cell; organelle part; mitochondrial envelope; integral component of organelle membrane; integral component of mitochondrial outer membrane; cell part; intracellular; membrane part; organelle outer membrane; …	nucleoside phosphate binding; nucleoside binding; ion binding; hydrolase activity, acting on acid anhydrides; hydrolase activity; nucleotide binding; nucleoside-triphosphatase activity; heterocyclic compound binding; organic cyclic compound binding; ribonucleoside binding; carbohydrate derivative binding; pyrophosphatase activity; ribonucleotide binding; catalytic activity; binding; purine ribonu…	K07870			IPR013566; IPR027417; IPR002048; IPR011992; IPR020860; IPR013567;	EF hand associated, type-1; P-loop containing nucleoside triphosphate hydrolase; EF-hand domain; EF-hand domain pair; MIRO domain; EF hand associated, type-2;
A0A096PSM5	"Probable pyruvate, phosphate dikinase regulatory protein, chloroplastic"	LOC100279565	51120	7.09	0.962703	0.0420261	0.971948	0.137867	0.999245	0.973814	1.00793	0.703833	chloroplast		organelle; intracellular membrane-bounded organelle; intracellular organelle; cell part; intracellular; cytoplasm; intracellular part; membrane-bounded organelle; cell; plastid; cytoplasmic part; chloroplast;	ATP binding; nucleoside phosphate binding; phosphotransferase activity, alcohol group as acceptor; nucleoside binding; ion binding; nucleotide binding; protein kinase activity; phosphotransferase activity, phosphate group as acceptor; organic cyclic compound binding; heterocyclic compound binding; ribonucleoside binding; carbohydrate derivative binding; kinase activity; ribonucleotide binding; ca…	K09773
A0A096PSN7	ATP-dependent 6-phosphofructokinase	Zm.11949	73791	6	0.806132		0.918846		1.01506		0.929719		cytoskeleton	single-organism carbohydrate catabolic process; glycolytic process; single-organism catabolic process; small molecule metabolic process; single-organism cellular process; single-organism process; fructose 6-phosphate metabolic process; primary metabolic process; carbohydrate metabolic process; cellular metabolic process; phosphate-containing compound metabolic process; carbohydrate catabolic proc…		6-phosphofructokinase activity; ATP binding; nucleoside phosphate binding; phosphotransferase activity, alcohol group as acceptor; nucleoside binding; ion binding; nucleotide binding; organic cyclic compound binding; heterocyclic compound binding; ribonucleoside binding; carbohydrate derivative binding; carbohydrate kinase activity; kinase activity; ribonucleotide binding; catalytic activity; bin…	K00850	pfkA; 6-phosphofructokinase 1 [EC:2.7.1.11]	zma00052 Galactose metabolism - Zea mays (maize); zma00010 Glycolysis / Gluconeogenesis - Zea mays (maize); zma01230 Biosynthesis of amino acids - Zea mays (maize); zma01200 Carbon metabolism - Zea mays (maize); zma01110 Biosynthesis of secondary metabolites - Zea mays (maize); zma00030 Pentose phosphate pathway - Zea mays (maize); zma03018 RNA degradation - Zea mays (maize); zma01100 Metabolic p…	IPR000023;	Phosphofructokinase domain;
A0A096PSR5	Putative mitochondrial processing peptidase alpha subunit family protein	pco071606	61464	5.63	1.03943	0.19624	1.00202	0.93383	1.08508	0.0931551	0.97644	0.363512	mitochondria	proteolysis; metabolic process; macromolecule metabolic process; protein metabolic process; primary metabolic process; organic substance metabolic process;		endopeptidase activity; metalloendopeptidase activity; peptidase activity; catalytic activity; binding; ion binding; peptidase activity, acting on L-amino acid peptides; cation binding; metal ion binding; metallopeptidase activity; hydrolase activity;	K01412			IPR007863; IPR011765; IPR011249; IPR011237;	Peptidase M16, C-terminal; Peptidase M16, N-terminal; Metalloenzyme, LuxS/M16 peptidase-like; Peptidase M16 domain;
A0A096PSY2		LOC100382303	45125	5.96	1.04323	0.566809	1.04931	0.0490754	1.47013	0.00255343	1.3685	0.0954256	chloroplast	metabolic process;		transferase activity, transferring one-carbon groups; methyltransferase activity; catalytic activity; transferase activity;				IPR029063; IPR013216;	S-adenosyl-L-methionine-dependent methyltransferase; Methyltransferase type 11;
A0A096PTH3	Ribosomal protein	LOC100283907	45767	8.69	0.997312	0.76988	1.01546	0.236497	0.944629	0.0337284	1.03747	0.0656009	chloroplast	cellular protein metabolic process; biosynthetic process; primary metabolic process; cellular metabolic process; organic substance biosynthetic process; cellular biosynthetic process; organic substance metabolic process; metabolic process; cellular macromolecule biosynthetic process; cellular macromolecule metabolic process; gene expression; macromolecule metabolic process; protein metabolic proc…	intracellular organelle; ribosome; intracellular non-membrane-bounded organelle; cytoplasm; intracellular organelle part; macromolecular complex; intracellular part; cell; organelle part; non-membrane-bounded organelle; organelle; large ribosomal subunit; ribosomal subunit; cell part; intracellular; ribonucleoprotein complex; cytoplasmic part;	organic cyclic compound binding; heterocyclic compound binding; RNA binding; binding; nucleic acid binding; structural molecule activity; structural constituent of ribosome;	K02863	RP-L1; large subunit ribosomal protein L1	zma03010 Ribosome - Zea mays (maize);	IPR023674; IPR016095; IPR016094;	Ribosomal protein L1-like; Ribosomal protein L1, 3-layer alpha/beta-sandwich; Ribosomal protein L1, 2-layer alpha/beta-sandwich;
A0A096PTL9	Putative alpha-L-arabinofuranosidase family protein	Zm.5548	80589	5.1	0.96891	0.452972	0.934936	0.176958	1.04401	0.188999	1.03855	0.277169	chloroplast	single-organism carbohydrate metabolic process; metabolic process; arabinose metabolic process; single-organism metabolic process; monosaccharide metabolic process; single-organism process; L-arabinose metabolic process; primary metabolic process; carbohydrate metabolic process; pentose metabolic process; organic substance metabolic process;		alpha-L-arabinofuranosidase activity; hydrolase activity, hydrolyzing O-glycosyl compounds; hydrolase activity; catalytic activity; hydrolase activity, acting on glycosyl bonds;	K01209	abfA; alpha-N-arabinofuranosidase [EC:3.2.1.55]	zma00520 Amino sugar and nucleotide sugar metabolism - Zea mays (maize);	IPR010720; IPR017853; IPR008979;	Alpha-L-arabinofuranosidase, C-terminal; Glycoside hydrolase superfamily; Galactose-binding domain-like;
A0A096PTM4		Zm.86112	71208	6.48	0.86011	0.00307653	0.948076	0.232072	1.29453	0.00300264	1.27149	0.0057836	mitochondria	single-organism process; metabolic process; oxidation-reduction process; single-organism metabolic process;		catalytic activity; oxidoreductase activity;				IPR023753;	FAD/NAD(P)-binding domain;
A0A096PU33	"Probable L-ascorbate peroxidase 8, chloroplastic"	pco111578	60370	5.51	0.996113	0.899125	1.0424	0.111343	0.91488	0.0206366	0.950606	0.0555664	chloroplast	metabolic process; response to stress; oxidation-reduction process; single-organism metabolic process; response to oxidative stress; single-organism process; response to stimulus;		organic cyclic compound binding; heterocyclic compound binding; heme binding; catalytic activity; binding; antioxidant activity; peroxidase activity; tetrapyrrole binding; oxidoreductase activity; oxidoreductase activity, acting on peroxide as acceptor;	K00434	E1.11.1.11; L-ascorbate peroxidase [EC:1.11.1.11]	zma00053 Ascorbate and aldarate metabolism - Zea mays (maize); zma00480 Glutathione metabolism - Zea mays (maize);	IPR002016;	Haem peroxidase, plant/fungal/bacterial;
A0A096PU69	Putative translation elongation/initiation factor family protein	Zm.94327	65904	5.07	0.867713	0.064788	1.00737	0.856462	0.790308	0.000300449	0.933293	0.0186919	cytosol	cellular protein metabolic process; biosynthetic process; primary metabolic process; organic substance biosynthetic process; cellular metabolic process; cellular biosynthetic process; organic substance metabolic process; metabolic process; cellular macromolecule biosynthetic process; translational initiation; cellular macromolecule metabolic process; gene expression; macromolecule metabolic proce…	cell; intracellular; cell part;	RNA binding; nucleoside phosphate binding; nucleoside binding; ion binding; hydrolase activity, acting on acid anhydrides; translation initiation factor activity; hydrolase activity; nucleotide binding; nucleoside-triphosphatase activity; heterocyclic compound binding; organic cyclic compound binding; translation factor activity, nucleic acid binding; ribonucleoside binding; carbohydrate derivati…	K02519			IPR023115; IPR005225; IPR027417; IPR000795; IPR009000;	Translation initiation factor IF- 2, domain 3; Small GTP-binding protein domain; P-loop containing nucleoside triphosphate hydrolase; Transcription factor, GTP-binding domain; Translation protein, beta-barrel domain;
A0A096PU71	Leucoanthocyanidin reductase	A0A096PU71	28084	5.57									chloroplast				K08695	ANR; anthocyanidin reductase [EC:1.3.1.77]	zma01110 Biosynthesis of secondary metabolites - Zea mays (maize); zma00941 Flavonoid biosynthesis - Zea mays (maize);	IPR016040;	NAD(P)-binding domain;
A0A096PUH3	Protein disulfide isomerase-like 5-3	Zm.113288	55129	4.91									plasma membrane	regulation of cellular process; homeostatic process; regulation of biological quality; regulation of biological process; cell redox homeostasis; single-organism cellular process; cellular homeostasis; single-organism process; cellular process; biological regulation;			K09580	PDIA1; protein disulfide-isomerase A1 [EC:5.3.4.1]	zma04141 Protein processing in endoplasmic reticulum - Zea mays (maize);	IPR013766; IPR012336;	Thioredoxin domain; Thioredoxin-like fold;
A0A096PUI0	"Probable signal recognition particle 43 kDa protein, chloroplastic"	Zm.30543	51554	4.79	0.954277	0.413809	0.991602	0.861508	1.0167	0.570266	0.959133	0.221135	mitochondria			protein binding; binding;	K12271			IPR020683; IPR016197; IPR000953;	Ankyrin repeat-containing domain; Chromo domain-like; Chromo/chromo shadow domain;
A0A096PUI6	Putative ankyrin-kinase	LOC100381755	64718	8.88									mitochondria	phosphorylation; cellular protein metabolic process; primary metabolic process; cellular metabolic process; phosphate-containing compound metabolic process; organic substance metabolic process; metabolic process; protein phosphorylation; phosphorus metabolic process; cellular macromolecule metabolic process; cellular protein modification process; protein metabolic process; macromolecule metabolic…		ATP binding; nucleoside phosphate binding; phosphotransferase activity, alcohol group as acceptor; nucleoside binding; ion binding; protein binding; protein kinase activity; nucleotide binding; organic cyclic compound binding; heterocyclic compound binding; ribonucleoside binding; carbohydrate derivative binding; kinase activity; catalytic activity; ribonucleotide binding; binding; purine ribonuc…				IPR000719; IPR020683; IPR001245; IPR011009;	Protein kinase domain; Ankyrin repeat-containing domain; Serine-threonine/tyrosine-protein kinase catalytic domain; Protein kinase-like domain;
A0A096PUL2		Zm.145273	43469	8.34	0.943415	0.404892	0.97561	0.559123	0.751533	0.00101834	0.751825	0.00149775	chloroplast	single-organism process; metabolic process; oxidation-reduction process; single-organism metabolic process;		pyridoxamine-phosphate oxidase activity; nucleoside phosphate binding; ion binding; nucleotide binding; cofactor binding; oxidoreductase activity; heterocyclic compound binding; organic cyclic compound binding; carbohydrate derivative binding; catalytic activity; ribonucleotide binding; binding; anion binding; oxidoreductase activity, acting on the CH-NH2 group of donors; oxidoreductase activity,…				IPR019595; IPR012349; IPR011576;	Domain of unknown function DUF2470; FMN-binding split barrel; Pyridoxamine 5'-phosphate oxidase-like, FMN-binding domain;
A0A096PUS0	"Probable zinc metalloprotease EGY1, chloroplastic"	Zm.2772	66092	5.2	1.02188	0.346894	1.04207	0.135207	0.92039	0.0957143	1.0084	0.650456	chloroplast	proteolysis; metabolic process; macromolecule metabolic process; protein metabolic process; primary metabolic process; organic substance metabolic process;		endopeptidase activity; metalloendopeptidase activity; peptidase activity; catalytic activity; peptidase activity, acting on L-amino acid peptides; hydrolase activity; metallopeptidase activity;				IPR008915;	Peptidase M50;
A0A096PUT0	"Bowman-Birk serine protease inhibitor family protein, expressed"	Zm.28756	14473	5.67	1.0682	0.545834	0.811315	0.130338	1.29102	0.138156	1.06798	0.682011	extracellular		extracellular region;	serine-type endopeptidase inhibitor activity; enzyme regulator activity; peptidase inhibitor activity; peptidase regulator activity; endopeptidase regulator activity; enzyme inhibitor activity; molecular function regulator; endopeptidase inhibitor activity;				IPR000877;	Proteinase inhibitor I12, Bowman-Birk;
A0A096PV94	"60 kDa jasmonate-induced protein, putative"	Zm.153467	27463	4.61	0.998068		0.881159		0.928172		0.858209		chloroplast
A0A096PVE4	OSJNBb0065J09.4 protein	Zm.161026	22583	9.9	1.11469	0.102844	1.02884	0.596339	1.33488	0.0344832	1.02141	0.72108	chloroplast	metabolic process; cellular metabolic process; cellular process; photosynthesis;	membrane; photosystem II; extrinsic component of membrane; photosystem II oxygen evolving complex; thylakoid membrane; macromolecular complex; intracellular part; cell; photosynthetic membrane; photosystem; catalytic complex; intracellular; cell part; membrane part; oxidoreductase complex; thylakoid; protein complex; thylakoid part;	cation binding; metal ion binding; calcium ion binding; binding; ion binding;				IPR023222;	PsbQ-like domain;
A0A096PVM0		Zm.6643	28735	7.63	0.982794	0.849695	0.99415	0.86071	0.789339	0.164056	0.905585	0.422828	chloroplast
A0A096PVR0	"ABC transporter family protein, expressed"	gpm354	79666	6.25									chloroplast			ATP binding; nucleoside phosphate binding; nucleoside binding; ion binding; hydrolase activity, acting on acid anhydrides; hydrolase activity; nucleotide binding; nucleoside-triphosphatase activity; ATPase activity; organic cyclic compound binding; heterocyclic compound binding; ribonucleoside binding; carbohydrate derivative binding; pyrophosphatase activity; catalytic activity; ribonucleotide b…	K06185			IPR003593; IPR003439; IPR027417;	AAA+ ATPase domain; ABC transporter-like; P-loop containing nucleoside triphosphate hydrolase;
A0A096PVU4	Serine/threonine-protein phosphatase	A0A096PVU4	114031	5.65									cytoskeleton	regulation of cellular process; single organism signaling; response to brassinosteroid; cellular response to organic substance; response to oxygen-containing compound; single-organism process; response to stimulus; cellular response to steroid hormone stimulus; response to lipid; signal transduction; cell communication; response to steroid hormone; response to endogenous stimulus; cellular proces…		phosphoric ester hydrolase activity; catalytic activity; phosphatase activity; binding; hydrolase activity, acting on ester bonds; hydrolase activity; protein binding; phosphoprotein phosphatase activity;				IPR029052; IPR004843; IPR015915; IPR006186;	Metallo-dependent phosphatase-like; Calcineurin-like phosphoesterase domain, apaH type; Kelch-type beta propeller; Serine/threonine-specific protein phosphatase/bis(5-nucleosyl)-tetraphosphatase;
A0A096PVX6		Zm.127141	79567	4.93	0.99597	0.964632	1.08917	0.325793	1.00912	0.814202	1.02574	0.646081	chloroplast	transport; transmembrane transport; potassium ion transport; single-organism localization; cation transport; ion transport; metal ion transport; single-organism cellular process; single-organism process; localization; cellular process; monovalent inorganic cation transport; single-organism transport; establishment of localization;	intrinsic component of membrane; membrane; integral component of membrane; membrane part;	solute:cation antiporter activity; active transmembrane transporter activity; secondary active transmembrane transporter activity; ion transmembrane transporter activity; solute:proton antiporter activity; substrate-specific transporter activity; monovalent inorganic cation transmembrane transporter activity; inorganic cation transmembrane transporter activity; hydrogen ion transmembrane transpor…				IPR006153; IPR016040; IPR003148;	Cation/H+ exchanger; NAD(P)-binding domain; Regulator of K+ conductance, N-terminal;
A0A096PVZ3	"Probable tocopherol cyclase, chloroplastic"	sxd1	40068	4.94	0.889792	0.4955	0.884824	0.104879	1.01055	0.663547	1.1005	0.0818981	nuclear			cyclase activity; catalytic activity; tocopherol cyclase activity;	K09834	VTE1; tocopherol cyclase [EC:5.5.1.24]	zma01110 Biosynthesis of secondary metabolites - Zea mays (maize); zma01100 Metabolic pathways - Zea mays (maize); zma00130 Ubiquinone and other terpenoid-quinone biosynthesis - Zea mays (maize);
A0A096PW46	Putative oxidoreductase	LOC100217007	38780	7.23	0.957314	0.554631	0.884412	0.409464	1.09372	0.141993	1.00785	0.828774	chloroplast	metabolic process;		catalytic activity; oxidoreductase activity;				IPR016040;	NAD(P)-binding domain;
A0A096PW86	Coatomer subunit alpha	LOC100384351	158776	6.39	1.00289	0.902701	0.97332	0.324528	1.04664	0.270143	0.997315	0.939427	mitochondria	establishment of protein localization; transport; intracellular transport; cellular macromolecule localization; establishment of localization in cell; vesicle-mediated transport; intracellular protein transport; organic substance transport; protein localization; macromolecule localization; cellular protein localization; localization; protein transport; establishment of localization; cellular loca…	membrane; cytoplasmic vesicle; organelle membrane; membrane-bounded vesicle; cytoplasmic membrane-bounded vesicle; COPI-coated vesicle; vesicle; Golgi-associated vesicle membrane; cytoplasm; cytoplasmic vesicle part; macromolecular complex; intracellular part; vesicle coat; COPI-coated vesicle membrane; cell; organelle part; coated vesicle membrane; COPI vesicle coat; intracellular; cell part; me…	protein binding; structural molecule activity; binding;	K05236			IPR006692; IPR011048; IPR017986; IPR015943; IPR010714;	Coatomer, WD associated region; Cytochrome cd1-nitrite reductase-like, haem d1 domain; WD40-repeat-containing domain; WD40/YVTN repeat-like-containing domain; Coatomer, alpha subunit, C-terminal;
A0A096PWG2	Serine/threonine-protein kinase SNT7	Zm.8898	72203	9.41	1.20148	0.0109339	1.00071	0.983134	1.18332	0.0193827	1.06576	0.00977501	chloroplast	phosphorylation; cellular protein metabolic process; primary metabolic process; cellular metabolic process; phosphate-containing compound metabolic process; organic substance metabolic process; metabolic process; protein phosphorylation; phosphorus metabolic process; cellular macromolecule metabolic process; cellular protein modification process; protein metabolic process; macromolecule metabolic…		ATP binding; nucleoside phosphate binding; phosphotransferase activity, alcohol group as acceptor; nucleoside binding; ion binding; protein kinase activity; nucleotide binding; organic cyclic compound binding; heterocyclic compound binding; ribonucleoside binding; carbohydrate derivative binding; kinase activity; catalytic activity; ribonucleotide binding; binding; purine ribonucleoside binding; …				IPR000719; IPR002290; IPR011009;	Protein kinase domain; Serine/threonine/dual specificity protein kinase, catalytic domain; Protein kinase-like domain;
A0A096PWV0	Non-specific lipid-transfer protein	A0A096PWV0	13179	9.27	0.667238		0.83705		0.831835		0.892986		extracellular	transport; lipid transport; single-organism localization; single-organism process; lipid localization; organic substance transport; macromolecule localization; localization; single-organism transport; establishment of localization;		lipid binding; binding;				IPR016140;	Bifunctional inhibitor/plant lipid transfer protein/seed storage helical domain;
A0A096PWY5	Putative LIM-type zinc finger domain family protein	Zm.31053	194557	4.6									nuclear			cation binding; metal ion binding; zinc ion binding; transition metal ion binding; binding; ion binding;				IPR001781;	Zinc finger, LIM-type;
A0A096PWY7		si707003b08b	25368	4.97	0.970533	0.365371	1.02226	0.298101	0.778843	0.00382434	1.02414	0.583307	chloroplast			protein binding; binding;				IPR011990; IPR013026;	Tetratricopeptide-like helical domain; Tetratricopeptide repeat-containing domain;
A0A096PX16	Coatomer subunit beta	LOC100383446	120431	5.67	0.936143	0.0637964	0.959806	0.16675	1.01089	0.57863	1.01387	0.680085	endoplasmic reticulum	establishment of protein localization; transport; intracellular transport; cellular macromolecule localization; establishment of localization in cell; vesicle-mediated transport; intracellular protein transport; organic substance transport; protein localization; macromolecule localization; cellular protein localization; localization; protein transport; establishment of localization; cellular loca…	membrane; cytoplasmic vesicle; organelle membrane; membrane-bounded vesicle; cytoplasmic membrane-bounded vesicle; COPI-coated vesicle; vesicle; Golgi-associated vesicle membrane; cytoplasm; cytoplasmic vesicle part; macromolecular complex; intracellular part; vesicle coat; COPI-coated vesicle membrane; cell; organelle part; coated vesicle membrane; COPI vesicle coat; intracellular; cell part; me…	structural molecule activity; binding;	K17301			IPR011710; IPR011989; IPR029446; IPR016024; IPR002553;	Coatomer beta subunit, C-terminal; Armadillo-like helical; Coatomer beta subunit, appendage platform domain; Armadillo-type fold; Clathrin/coatomer adaptor, adaptin-like, N-terminal;
A0A096PX63	"Aldose 1-epimerase family protein, expressed"	Zm.138053	45799	6.07									chloroplast	metabolic process; carbohydrate metabolic process; primary metabolic process; organic substance metabolic process;		carbohydrate binding; catalytic activity; binding;				IPR011013; IPR014718;	Galactose mutarotase-like domain; Glycoside hydrolase-type carbohydrate-binding, subgroup;
A0A096PXD7	"25.3 kDa vesicle transport protein, putative, expressed"	Zm.26297	10046	9.77									nuclear	transport; localization; vesicle-mediated transport; establishment of localization;	intrinsic component of membrane; membrane; integral component of membrane; membrane part;					IPR001388;	Synaptobrevin;
A0A096PXH7	Phytoene synthase	A0A096PXH7	38418	9.35									chloroplast	biosynthetic process; metabolic process;		transferase activity; catalytic activity;	K18163			IPR008949;	Isoprenoid synthase domain;
A0A096PXL4		Zm.3418	27106	8.87									chloroplast
A0A096PXR7	Peroxiredoxin bcp	LOC100283690	24564	9.42	1.12523	0.00227717	0.970707	0.149028	1.02094	0.24607	0.919174	0.016522	extracellular	single-organism process; metabolic process; oxidation-reduction process; single-organism metabolic process;		antioxidant activity; catalytic activity; oxidoreductase activity;	K03564			IPR000866; IPR012336;	Alkyl hydroperoxide reductase subunit C/ Thiol specific antioxidant; Thioredoxin-like fold;
A0A096PXW1	Coatomer subunit gamma	IDP2385	128998	5.57	1.20698		1.51023		0.732681		0.729421		nuclear	establishment of protein localization; transport; intracellular transport; cellular macromolecule localization; establishment of localization in cell; vesicle-mediated transport; intracellular protein transport; organic substance transport; protein localization; macromolecule localization; cellular protein localization; localization; protein transport; establishment of localization; cellular loca…	membrane; cytoplasmic vesicle; organelle membrane; membrane-bounded vesicle; cytoplasmic membrane-bounded vesicle; COPI-coated vesicle; vesicle; Golgi-associated vesicle membrane; cytoplasm; cytoplasmic vesicle part; macromolecular complex; intracellular part; vesicle coat; COPI-coated vesicle membrane; cell; organelle part; coated vesicle membrane; COPI vesicle coat; intracellular; cell part; me…	structural molecule activity; binding;	K17267			IPR013040; IPR011989; IPR016024; IPR009028; IPR015873; IPR013041; IPR002553;	Coatomer, gamma subunit, appendage, Ig-like subdomain; Armadillo-like helical; Armadillo-type fold; Coatomer/calthrin adaptor appendage, C-terminal subdomain; Clathrin alpha-adaptin/coatomer adaptor, appendage, C-terminal subdomain; Coatomer/clathrin adaptor appendage, Ig-like subdomain; Clathrin/coatomer adaptor, adaptin-like, N-terminal;
A0A096PXW9	Gibberellin receptor GID1L2	Zm.43396	38329	5.16	1.00585	0.785898	0.997075	0.914181	1.06182	0.0726529	1.10054	0.00111256	cytosol	metabolic process;		hydrolase activity; catalytic activity;				IPR029058; IPR013094;	Alpha/Beta hydrolase fold; Alpha/beta hydrolase fold-3;
A0A096PY37	"Hexose transporter, putative, expressed"	Zm.12169	87528	5.26									plasma membrane	transport; transmembrane transport; single-organism localization; single-organism cellular process; single-organism process; localization; cellular process; single-organism transport; establishment of localization;	intrinsic component of membrane; membrane; integral component of membrane; membrane part;	substrate-specific transporter activity; substrate-specific transmembrane transporter activity; transmembrane transporter activity; transporter activity;				IPR020846;	Major facilitator superfamily domain;
A0A096PYD7	40S ribosomal protein S3a	A0A096PYD7	29232	10.1									cytosol	cellular protein metabolic process; biosynthetic process; primary metabolic process; cellular metabolic process; organic substance biosynthetic process; cellular biosynthetic process; organic substance metabolic process; metabolic process; cellular macromolecule biosynthetic process; cellular macromolecule metabolic process; gene expression; macromolecule metabolic process; protein metabolic proc…	ribosome; organelle; intracellular organelle; intracellular non-membrane-bounded organelle; cell part; intracellular; cytoplasm; macromolecular complex; intracellular part; cell; ribonucleoprotein complex; cytoplasmic part; non-membrane-bounded organelle;	structural constituent of ribosome; structural molecule activity;	K02984	RP-S3Ae; small subunit ribosomal protein S3Ae	zma03010 Ribosome - Zea mays (maize);
A0A096PYK4	"Monothiol glutaredoxin-S7, chloroplastic"	A0A096PYK4	21336	9.23	0.97107		0.996143		0.886476		1.0464		chloroplast	regulation of cellular process; homeostatic process; regulation of biological quality; regulation of biological process; cell redox homeostasis; single-organism cellular process; cellular homeostasis; single-organism process; cellular process; biological regulation;		protein disulfide oxidoreductase activity; oxidoreductase activity, acting on a sulfur group of donors; disulfide oxidoreductase activity; electron carrier activity; catalytic activity; oxidoreductase activity;	K07390			IPR002109; IPR012336;	Glutaredoxin; Thioredoxin-like fold;
A0A096PYN5	"30S ribosomal protein S2, chloroplastic"	rps2	41758	10.1	1.02747	0.385871	1.07406	0.01253	0.869565	0.00225305	0.874291	0.00145721	chloroplast	cellular protein metabolic process; biosynthetic process; primary metabolic process; cellular metabolic process; organic substance biosynthetic process; cellular biosynthetic process; organic substance metabolic process; metabolic process; cellular macromolecule biosynthetic process; cellular macromolecule metabolic process; gene expression; macromolecule metabolic process; protein metabolic proc…	ribosome; intracellular organelle; intracellular non-membrane-bounded organelle; small ribosomal subunit; intracellular organelle part; cytoplasm; macromolecular complex; intracellular part; cell; organelle part; non-membrane-bounded organelle; organelle; ribosomal subunit; intracellular; cell part; ribonucleoprotein complex; cytoplasmic part;	structural constituent of ribosome; structural molecule activity;	K02967	RP-S2; small subunit ribosomal protein S2	zma03010 Ribosome - Zea mays (maize);	IPR023591;	Ribosomal protein S2, flavodoxin-like domain;
A0A096PYP9	Putative ABC transporter	pco063423	95080	6.05	0.997374	0.916816	1.01116	0.274189	1.21298	0.0100556	1.24252	0.00602927	cytosol			ATP binding; nucleoside phosphate binding; nucleoside binding; ion binding; hydrolase activity, acting on acid anhydrides; hydrolase activity; nucleotide binding; nucleoside-triphosphatase activity; ATPase activity; organic cyclic compound binding; heterocyclic compound binding; ribonucleoside binding; carbohydrate derivative binding; pyrophosphatase activity; catalytic activity; ribonucleotide b…	K06158			IPR003593; IPR003439; IPR027417;	AAA+ ATPase domain; ABC transporter-like; P-loop containing nucleoside triphosphate hydrolase;
A0A096PYU9		Zm.37988	36680	10.34	1.00764	0.754353	0.935391	0.0773176	1.02197	0.715405	1.07022	0.125143	chloroplast							IPR018962;	Domain of unknown function DUF1995;
A0A096PYV5	Acyl-coenzyme A oxidase	Zm.85545	85652	7.3	1.10824	0.356501	0.999283	0.992864	0.904424	0.393323	1.09428	0.00871739	chloroplast	lipid oxidation; single-organism process; cellular lipid metabolic process; cellular metabolic process; organic substance metabolic process; metabolic process; lipid modification; cellular catabolic process; monocarboxylic acid metabolic process; cellular process; lipid metabolic process; lipid catabolic process; fatty acid oxidation; oxidation-reduction process; single-organism catabolic process…	organelle; intracellular membrane-bounded organelle; intracellular organelle; cell part; intracellular; peroxisome; microbody; cytoplasm; intracellular part; cell; membrane-bounded organelle; cytoplasmic part;	oxidoreductase activity, acting on the CH-CH group of donors, oxygen as acceptor; nucleoside phosphate binding; flavin adenine dinucleotide binding; ion binding; acyl-CoA oxidase activity; nucleotide binding; cofactor binding; oxidoreductase activity; oxidoreductase activity, acting on the CH-CH group of donors; heterocyclic compound binding; organic cyclic compound binding; catalytic activity; b…	K00232	E1.3.3.6; acyl-CoA oxidase [EC:1.3.3.6]	zma00592 alpha-Linolenic acid metabolism - Zea mays (maize); zma01040 Biosynthesis of unsaturated fatty acids - Zea mays (maize); zma00071 Fatty acid degradation - Zea mays (maize); zma01212 Fatty acid metabolism - Zea mays (maize); zma01110 Biosynthesis of secondary metabolites - Zea mays (maize); zma01100 Metabolic pathways - Zea mays (maize); zma04146 Peroxisome - Zea mays (maize);	IPR009100; IPR006091; IPR002655; IPR009075;	Acyl-CoA dehydrogenase/oxidase, N-terminal and middle domain; Acyl-CoA oxidase/dehydrogenase, central domain; Acyl-CoA oxidase, C-terminal; Acyl-CoA dehydrogenase/oxidase C-terminal;
A0A096PZ08	Cytochrome P450-like	Zm.1555	68432	8.41	0.864507	0.0460977	0.906934	0.376822	0.906697	0.394154	0.969053	0.747857	cytosol	single-organism process; metabolic process; oxidation-reduction process; single-organism metabolic process;		organic cyclic compound binding; heterocyclic compound binding; heme binding; iron ion binding; transition metal ion binding; catalytic activity; binding; ion binding; cation binding; metal ion binding; oxidoreductase activity, acting on paired donors, with incorporation or reduction of molecular oxygen; tetrapyrrole binding; oxidoreductase activity;
A0A096PZ84	Ubiquitin carboxyl-terminal hydrolase	LOC100194235	158133	5.6									nuclear	modification-dependent macromolecule catabolic process; protein modification by small protein removal; cellular macromolecule catabolic process; proteolysis involved in cellular protein catabolic process; cellular protein catabolic process; modification-dependent protein catabolic process; cellular protein metabolic process; ubiquitin-dependent protein catabolic process; protein modification by s…		hydrolase activity; protein binding; ubiquitinyl hydrolase activity; catalytic activity; binding;	K11838			IPR008974; IPR024729; IPR002083; IPR001394; IPR028889; IPR029346;	TRAF-like; Ubiquitin carboxyl-terminal hydrolase 7, ICP0-binding domain; MATH/TRAF domain; Peptidase C19, ubiquitin carboxyl-terminal hydrolase; Ubiquitin specific protease domain; Ubiquitin carboxyl-terminal hydrolase, C-terminal;
A0A096PZ87	3-hydroxyisobutyrate dehydrogenase	Zm.1112	43738	7.94									chloroplast	single-organism process; metabolic process; oxidation-reduction process; single-organism metabolic process;		nucleoside phosphate binding; nucleotide binding; cofactor binding; oxidoreductase activity; oxidoreductase activity, acting on CH-OH group of donors; heterocyclic compound binding; organic cyclic compound binding; oxidoreductase activity, acting on the CH-OH group of donors, NAD or NADP as acceptor; phosphogluconate dehydrogenase (decarboxylating) activity; 3-hydroxyisobutyrate dehydrogenase act…	K00020	mmsB; 3-hydroxyisobutyrate dehydrogenase [EC:1.1.1.31]	zma01100 Metabolic pathways - Zea mays (maize); zma00280 Valine, leucine and isoleucine degradation - Zea mays (maize);	IPR006115; IPR008927; IPR013328; IPR016040; IPR029154;	6-phosphogluconate dehydrogenase, NADP-binding; 6-phosphogluconate dehydrogenase C-terminal domain-like; 6-phosphogluconate dehydrogenase, domain 2; NAD(P)-binding domain; 3-hydroxyisobutyrate dehydrogenase, NAD-binding domain;
A0A096PZA7	Probable aquaporin PIP2-1	pip2e	36917	7.64	1.02248	0.735921	0.893092	0.0999457	0.775895	0.0734254	0.903735	0.242376	plasma membrane	transport; localization; establishment of localization;	membrane;	transporter activity;	K09872			IPR023271;	Aquaporin-like;
A0A096PZD2	"50S ribosomal protein L22, chloroplastic"	rpl22	22167	10.75	1.03636		1		0.847534		0.812556		nuclear	cellular protein metabolic process; biosynthetic process; primary metabolic process; cellular metabolic process; organic substance biosynthetic process; cellular biosynthetic process; organic substance metabolic process; metabolic process; cellular macromolecule biosynthetic process; cellular macromolecule metabolic process; gene expression; macromolecule metabolic process; protein metabolic proc…	ribosome; organelle; intracellular organelle; intracellular non-membrane-bounded organelle; cell part; intracellular; cytoplasm; macromolecular complex; intracellular part; cell; ribonucleoprotein complex; cytoplasmic part; non-membrane-bounded organelle;	structural constituent of ribosome; structural molecule activity;	K02890	RP-L22; large subunit ribosomal protein L22	zma03010 Ribosome - Zea mays (maize);
A0A096PZK9	RWD domain-containing protein 1	A0A096PZK9	32738	4.21									nuclear			protein binding; binding;				IPR016135; IPR006575;	Ubiquitin-conjugating enzyme/RWD-like; RWD domain;
A0A096PZT8	Peptidyl-prolyl cis-trans isomerase	pco108516	12794	9.03	0.896788	0.0428276	0.992828	0.754713	1.10142	0.0187484	1.064	0.0669956	chloroplast	protein folding; metabolic process; cellular protein metabolic process; cellular macromolecule metabolic process; macromolecule metabolic process; protein metabolic process; primary metabolic process; cellular process; cellular metabolic process; organic substance metabolic process;						IPR001179;	FKBP-type peptidyl-prolyl cis-trans isomerase domain;
A0A096Q001	Putative Photosystem I reaction center subunit IV	A0A096Q001	16980	10.33	1.13436	0.00398685	0.961512	0.12749	1.10894	0.016855	0.961272	0.245235	chloroplast	metabolic process; cellular metabolic process; cellular process; photosynthesis;	membrane; photosystem; photosystem I reaction center; membrane part; cell part; intracellular; thylakoid; macromolecular complex; intracellular part; cell; protein complex; thylakoid part; photosystem I; photosynthetic membrane;		K02693	psaE; photosystem I subunit IV	zma01100 Metabolic pathways - Zea mays (maize); zma00195 Photosynthesis - Zea mays (maize);	IPR008990;	Electron transport accessory protein-like domain;
A0A096Q027	Betaine aldehyde dehydrogenase	gpm154	65578	5.22	0.967688	0.208747	1.00566	0.774568	0.944655	0.0752478	1.05	0.152356	cytosol	single-organism process; metabolic process; oxidation-reduction process; single-organism metabolic process;		oxidoreductase activity, acting on the aldehyde or oxo group of donors, NAD or NADP as acceptor; catalytic activity; oxidoreductase activity; oxidoreductase activity, acting on the aldehyde or oxo group of donors;	K00130	betB; betaine-aldehyde dehydrogenase [EC:1.2.1.8]	zma01100 Metabolic pathways - Zea mays (maize); zma00260 Glycine, serine and threonine metabolism - Zea mays (maize);	IPR016161; IPR015590; IPR016162; IPR016163;	Aldehyde/histidinol dehydrogenase; Aldehyde dehydrogenase domain; Aldehyde dehydrogenase N-terminal domain; Aldehyde dehydrogenase, C-terminal;
A0A096Q0E5		Zm.3442	34103	8.97	1.06982	0.00291014	0.960351	0.0372552	0.94152	0.104407	1.00936	0.726291	chloroplast	metabolic process; cellular metabolic process; cellular process; photosynthesis;	membrane; photosystem II; extrinsic component of membrane; photosystem II oxygen evolving complex; thylakoid membrane; macromolecular complex; intracellular part; cell; photosynthetic membrane; photosystem; catalytic complex; intracellular; cell part; membrane part; oxidoreductase complex; thylakoid; protein complex; thylakoid part;	cation binding; metal ion binding; calcium ion binding; binding; ion binding;	K02717	psbP; photosystem II oxygen-evolving enhancer protein 2	zma01100 Metabolic pathways - Zea mays (maize); zma00195 Photosynthesis - Zea mays (maize);	IPR016123;	Mog1/PsbP, alpha/beta/alpha sandwich;
A0A096Q0G2	Putative AMP-binding protein	A0A096Q0G2	78502	5.68	0.984494	0.753449	0.965823	0.416118	0.885848	0.191616	1.03961	0.626466	cytoskeleton	metabolic process;		catalytic activity;	K01897	ACSL; long-chain acyl-CoA synthetase [EC:6.2.1.3]	zma00071 Fatty acid degradation - Zea mays (maize); zma01212 Fatty acid metabolism - Zea mays (maize); zma01100 Metabolic pathways - Zea mays (maize); zma00061 Fatty acid biosynthesis - Zea mays (maize); zma04146 Peroxisome - Zea mays (maize);	IPR000873;	AMP-dependent synthetase/ligase;
A0A096Q0Q0	Ubiquitin carboxyl-terminal hydrolase	LOC100282385	66451	5.73	0.938658	0.462349	0.954952	0.561658	1.02344	0.582458	1.04212	0.339896	cytosol	modification-dependent macromolecule catabolic process; protein modification by small protein removal; cellular macromolecule catabolic process; proteolysis involved in cellular protein catabolic process; cellular protein catabolic process; modification-dependent protein catabolic process; cellular protein metabolic process; ubiquitin-dependent protein catabolic process; protein modification by s…		hydrolase activity; protein binding; ubiquitinyl hydrolase activity; catalytic activity; binding;	K11843			IPR029071; IPR001394; IPR000626; IPR028889;	Ubiquitin-related domain; Peptidase C19, ubiquitin carboxyl-terminal hydrolase; Ubiquitin domain; Ubiquitin specific protease domain;
A0A096Q0Q6	Katanin p80 WD40 repeat-containing subunit B1 homolog	AY106137	44994	9.45									cytosol			protein binding; binding;	K12862	PLRG1; pleiotropic regulator 1	zma03040 Spliceosome - Zea mays (maize);	IPR017986; IPR015943;	WD40-repeat-containing domain; WD40/YVTN repeat-like-containing domain;
A0A096Q0V4		Zm.80179	78112	4.35									nuclear
A0A096Q0W7	Imidazole glycerol phosphate synthase subunit hisF	A0A096Q0W7	47671	6.32	1.27797		1.07497		0.907705		0.928874		cytosol	establishment of protein localization to organelle; organic acid biosynthetic process; imidazole-containing compound metabolic process; single-organism process; biosynthetic process; cellular metabolic process; protein transport; establishment of localization; protein targeting; protein targeting to membrane; metabolic process; cellular amino acid metabolic process; establishment of localization …	signal recognition particle, endoplasmic reticulum targeting; cell part; intracellular; signal recognition particle; cytoplasm; macromolecular complex; intracellular part; ribonucleoprotein complex; cell; cytoplasmic part;	RNA binding; transferase activity, transferring pentosyl groups; macromolecular complex binding; amide binding; 7S RNA binding; signal sequence binding; heterocyclic compound binding; organic cyclic compound binding; catalytic activity; peptide binding; binding; signal recognition particle binding; nucleic acid binding; transferase activity, transferring glycosyl groups; transferase activity; end…	K01663	HIS7; glutamine amidotransferase / cyclase [EC:2.4.2.- 4.1.3.-]	zma01230 Biosynthesis of amino acids - Zea mays (maize); zma00340 Histidine metabolism - Zea mays (maize); zma01110 Biosynthesis of secondary metabolites - Zea mays (maize); zma01100 Metabolic pathways - Zea mays (maize);	IPR017926; IPR029062;	Glutamine amidotransferase; Class I glutamine amidotransferase-like;
A0A096Q111	AP-1 complex subunit gamma-1	Zm.87220	108581	5.81									chloroplast	intracellular transport; vesicle-mediated transport; organic substance transport; protein transport; cellular localization; establishment of localization; transport; establishment of protein localization; cellular macromolecule localization; establishment of localization in cell; intracellular protein transport; localization; cellular protein localization; macromolecule localization; protein loca…	intracellular organelle; membrane; AP-type membrane coat adaptor complex; coated membrane; cytoplasm; endomembrane system; macromolecular complex; intracellular part; cell; organelle; intracellular membrane-bounded organelle; intracellular; cell part; membrane part; clathrin adaptor complex; clathrin coat; membrane coat; membrane-bounded organelle; Golgi apparatus; protein complex; cytoplasmic pa…	substrate-specific transporter activity; protein transporter activity; binding; transporter activity;	K12391			IPR008152; IPR011989; IPR016024; IPR008153; IPR002553; IPR013041;	Clathrin adaptor, alpha/beta/gamma-adaptin, appendage, Ig-like subdomain; Armadillo-like helical; Armadillo-type fold; Clathrin adaptor, gamma-adaptin, appendage; Clathrin/coatomer adaptor, adaptin-like, N-terminal; Coatomer/clathrin adaptor appendage, Ig-like subdomain;
A0A096Q168	Histidine--tRNA ligase	pco101093a	116594	6.07	1.01788	0.828587	0.967617	0.620806	1.14804	0.0484726	1.07318	0.0230059	chloroplast	cellular aromatic compound metabolic process; cellular protein metabolic process; single-organism process; biosynthetic process; tRNA aminoacylation; cellular metabolic process; organic substance metabolic process; metabolic process; cellular amino acid metabolic process; heterocycle metabolic process; nucleobase-containing compound metabolic process; cellular nitrogen compound metabolic process;…		ligase activity, forming aminoacyl-tRNA and related compounds; ATP binding; nucleoside phosphate binding; ligase activity, forming carbon-oxygen bonds; nucleoside binding; ion binding; ligase activity; nucleotide binding; organic cyclic compound binding; heterocyclic compound binding; ribonucleoside binding; carbohydrate derivative binding; ribonucleotide binding; catalytic activity; binding; pur…	K01892	HARS; histidyl-tRNA synthetase [EC:6.1.1.21]	zma00970 Aminoacyl-tRNA biosynthesis - Zea mays (maize);	IPR008948; IPR004154; IPR006195;	L-Aspartase-like; Anticodon-binding; Aminoacyl-tRNA synthetase, class II;
A0A096Q176	Putative steroid 22-alpha-hydroxylase	A0A096Q176	78753	8.8	0.876147		1.01101		0.829558		1.08954		chloroplast	single-organism process; metabolic process; oxidation-reduction process; single-organism metabolic process;	organelle; intracellular membrane-bounded organelle; intracellular organelle; cell part; intracellular; cytoplasm; intracellular part; membrane-bounded organelle; cell; plastid; cytoplasmic part; chloroplast;	organic cyclic compound binding; heterocyclic compound binding; heme binding; iron ion binding; transition metal ion binding; catalytic activity; binding; ion binding; cation binding; metal ion binding; oxidoreductase activity, acting on paired donors, with incorporation or reduction of molecular oxygen; tetrapyrrole binding; oxidoreductase activity;				IPR001763;	Rhodanese-like domain;
A0A096Q1B2		LOC100193101	43689	8.96	0.984515	0.731267	0.992507	0.349886	1.17137	0.0138539	1.17689	0.0929964	chloroplast							IPR016040;	NAD(P)-binding domain;
A0A096Q1F7	"ABC transporter family protein, expressed"	A0A096Q1F7	95190	6.1	1.09356	0.0151092	1.03173	0.217213	1.0061	0.782048	0.976319	0.526718	chloroplast			ATP binding; nucleoside phosphate binding; nucleoside binding; ion binding; hydrolase activity, acting on acid anhydrides; hydrolase activity; nucleotide binding; nucleoside-triphosphatase activity; ATPase activity; organic cyclic compound binding; heterocyclic compound binding; ribonucleoside binding; carbohydrate derivative binding; pyrophosphatase activity; catalytic activity; ribonucleotide b…	K06184			IPR003593; IPR003439; IPR027417;	AAA+ ATPase domain; ABC transporter-like; P-loop containing nucleoside triphosphate hydrolase;
A0A096Q1M5	Outer membrane protein porin	LOC100192034	37325	9.01	0.9684	0.434604	0.950625	0.22808	1.00996	0.553308	1.00156	0.953764	chloroplast	transport; transmembrane transport; single-organism localization; single-organism cellular process; single-organism process; localization; cellular process; single-organism transport; establishment of localization;	membrane; intracellular organelle; outer membrane; mitochondrial part; bounding membrane of organelle; organelle membrane; mitochondrial outer membrane; cytoplasm; intracellular organelle part; organelle envelope; intracellular part; cell; organelle part; mitochondrion; organelle; mitochondrial envelope; intracellular membrane-bounded organelle; intracellular; cell part; envelope; organelle outer…		K15040			IPR023614;	Porin domain;
A0A096Q1P5	Ubiquitin carboxyl-terminal hydrolase	TIDP2663	146437	5.84									cytosol	modification-dependent macromolecule catabolic process; protein modification by small protein removal; cellular macromolecule catabolic process; proteolysis involved in cellular protein catabolic process; cellular protein catabolic process; modification-dependent protein catabolic process; cellular protein metabolic process; ubiquitin-dependent protein catabolic process; protein modification by s…		hydrolase activity; protein binding; ubiquitinyl hydrolase activity; catalytic activity; binding;	K11838			IPR008974; IPR024729; IPR002083; IPR028889; IPR001394; IPR029346;	TRAF-like; Ubiquitin carboxyl-terminal hydrolase 7, ICP0-binding domain; MATH/TRAF domain; Ubiquitin specific protease domain; Peptidase C19, ubiquitin carboxyl-terminal hydrolase; Ubiquitin carboxyl-terminal hydrolase, C-terminal;
A0A096Q1Q9	Expressed protein	Zm.27278	28883	9.86									chloroplast
A0A096Q1R0	USP family protein	Zm.95760	20202	6.41									cytosol	response to stress; response to stimulus;						IPR006016; IPR014729;	UspA; Rossmann-like alpha/beta/alpha sandwich fold;
A0A096Q1S0	"ABC transporter family protein, expressed"	LOC100382096	95439	5.92	0.9961	0.764087	0.990575	0.730592	1.07889	0.151153	1.13704	0.0376019	chloroplast			ATP binding; nucleoside phosphate binding; nucleoside binding; ion binding; hydrolase activity, acting on acid anhydrides; hydrolase activity; nucleotide binding; nucleoside-triphosphatase activity; ATPase activity; organic cyclic compound binding; heterocyclic compound binding; ribonucleoside binding; carbohydrate derivative binding; pyrophosphatase activity; catalytic activity; ribonucleotide b…	K06184			IPR003593; IPR003439; IPR027417;	AAA+ ATPase domain; ABC transporter-like; P-loop containing nucleoside triphosphate hydrolase;
A0A096Q1W2	Protein Kinase C630.09c	pco079415(520)	52940	5.62	1.12708	0.00494958	1.03982	0.132319	0.9695	0.164915	0.978067	0.186724	chloroplast				K15918	GLYK; D-glycerate 3-kinase [EC:2.7.1.31]	zma01200 Carbon metabolism - Zea mays (maize); zma01110 Biosynthesis of secondary metabolites - Zea mays (maize); zma01100 Metabolic pathways - Zea mays (maize); zma00561 Glycerolipid metabolism - Zea mays (maize); zma00260 Glycine, serine and threonine metabolism - Zea mays (maize); zma00630 Glyoxylate and dicarboxylate metabolism - Zea mays (maize);	IPR027417;	P-loop containing nucleoside triphosphate hydrolase;
A0A096Q1Z5	NADH-ubiquinone oxidoreductase 13 kDa-B subunit	LOC100285005	23192	4.69	0.975779	0.70216	0.994563	0.93851	1.03212	0.704136	1.01527	0.832127	mitochondria	metabolic process; generation of precursor metabolites and energy; single-organism metabolic process; oxidation-reduction process; energy derivation by oxidation of organic compounds; single-organism cellular process; electron transport chain; single-organism process; respiratory electron transport chain; cellular process; cellular metabolic process; cellular respiration;	membrane; intracellular organelle; mitochondrial part; organelle membrane; organelle envelope; intracellular organelle part; cytoplasm; intracellular part; cell; organelle part; mitochondrion; mitochondrial envelope; intracellular membrane-bounded organelle; organelle; cell part; intracellular; envelope; organelle inner membrane; membrane-bounded organelle; mitochondrial inner membrane; mitochond…	oxidoreductase activity, acting on NAD(P)H; catalytic activity; oxidoreductase activity;	K03949	NDUFA5; NADH dehydrogenase (ubiquinone) 1 alpha subcomplex subunit 5	zma00190 Oxidative phosphorylation - Zea mays (maize); zma01100 Metabolic pathways - Zea mays (maize);
A0A096Q1Z8	"Initiation factor 2 subunit family protein, expressed"	Zm.74872	95103	9.7	0.891063	0.0146768	0.973766	0.159719	1.0573	0.258007	1.01517	0.691045	chloroplast	metabolic process; cellular metabolic process; cellular process;			K03680	EIF2B4; translation initiation factor eIF-2B subunit delta	zma03013 RNA transport - Zea mays (maize);
A0A096Q206	Serine carboxypeptidase 3	A0A096Q206	30924	5.27									endoplasmic reticulum	proteolysis; metabolic process; macromolecule metabolic process; protein metabolic process; primary metabolic process; organic substance metabolic process;		carboxypeptidase activity; peptidase activity; exopeptidase activity; catalytic activity; serine hydrolase activity; serine-type peptidase activity; peptidase activity, acting on L-amino acid peptides; hydrolase activity; serine-type carboxypeptidase activity; serine-type exopeptidase activity;	K16298			IPR029058;	Alpha/Beta hydrolase fold;
A0A096Q240	"Glutathione S-transferase, putative, expressed"	Zm.32877	28110	5.66	1.09194	0.238399	1.07756	0.292657	1.13556	0.195002	1.15889	0.114112	mitochondria	aromatic amino acid family metabolic process; cellular aromatic compound metabolic process; small molecule metabolic process; single-organism cellular process; organic cyclic compound metabolic process; nitrogen compound metabolic process; single-organism process; primary metabolic process; cellular metabolic process; organic substance metabolic process; metabolic process; cellular amino acid met…	intracellular part; cell; cell part; intracellular; cytoplasm;	protein binding; catalytic activity; binding;	K01800	maiA; maleylacetoacetate isomerase [EC:5.2.1.2]	zma01100 Metabolic pathways - Zea mays (maize); zma00350 Tyrosine metabolism - Zea mays (maize);	IPR010987; IPR004045; IPR012336;	Glutathione S-transferase, C-terminal-like; Glutathione S-transferase, N-terminal; Thioredoxin-like fold;
A0A096Q2C3	Plasma membrane ATPase	mha2	123208	6.25	1.05857	0.171353	0.963186	0.23644	1.02387	0.552218	0.924516	0.0730718	plasma membrane	nucleoside metabolic process; purine nucleoside metabolic process; purine ribonucleoside monophosphate metabolic process; nucleotide metabolic process; single-organism process; purine ribonucleoside biosynthetic process; nucleoside biosynthetic process; biosynthetic process; ribonucleoside monophosphate biosynthetic process; cellular metabolic process; phosphate-containing compound metabolic proc…	intrinsic component of membrane; membrane; integral component of membrane; membrane part;	nucleoside phosphate binding; ion binding; hydrolase activity, acting on acid anhydrides; hydrolase activity; nucleotide binding; nucleoside-triphosphatase activity; ATPase activity; heterocyclic compound binding; organic cyclic compound binding; pyrophosphatase activity; catalytic activity; binding; metal ion binding; cation binding; hydrolase activity, acting on acid anhydrides, in phosphorus-c…	K01535	PMA1; H+-transporting ATPase [EC:3.6.3.6]	zma00190 Oxidative phosphorylation - Zea mays (maize);	IPR023298; IPR004014; IPR008250; IPR023299; IPR023214;	P-type ATPase, transmembrane domain; Cation-transporting P-type ATPase, N-terminal; P-type ATPase, A domain; P-type ATPase, cytoplasmic domain N; HAD-like domain;
A0A096Q2D2	Met-tRNAi formyl transferase-like	pco129446	33739	6.84	0.937316		1.11263		1.09398		1.03062		chloroplast	biosynthetic process; metabolic process;		transferase activity, transferring one-carbon groups; hydroxymethyl-, formyl- and related transferase activity; catalytic activity; transferase activity;	K00604	MTFMT; methionyl-tRNA formyltransferase [EC:2.1.2.9]	zma00970 Aminoacyl-tRNA biosynthesis - Zea mays (maize); zma00670 One carbon pool by folate - Zea mays (maize);	IPR002376;	Formyl transferase, N-terminal;
A0A096Q2D3	Met-tRNAi formyl transferase-like	pco129446	13435	10.56									chloroplast	biosynthetic process; metabolic process;		transferase activity, transferring one-carbon groups; hydroxymethyl-, formyl- and related transferase activity; catalytic activity; transferase activity;	K00604	MTFMT; methionyl-tRNA formyltransferase [EC:2.1.2.9]	zma00970 Aminoacyl-tRNA biosynthesis - Zea mays (maize); zma00670 One carbon pool by folate - Zea mays (maize);	IPR002376;	Formyl transferase, N-terminal;
A0A096Q2E2	Putative COP9 signalosome complex subunit 2	A0A096Q2E2	36634	5.91									chloroplast			protein binding; binding;	K03036	PSMD11; 26S proteasome regulatory subunit N6	zma03050 Proteasome - Zea mays (maize);	IPR011991; IPR000717; IPR011990; IPR013143;	Winged helix-turn-helix DNA-binding domain; Proteasome component (PCI) domain; Tetratricopeptide-like helical domain; PCI/PINT associated module;
A0A096Q2E3	Clathrin light chain 1	Zm.79363	41549	5.24	0.729665		0.743222		1.03878		0.942857		nuclear	establishment of protein localization; transport; intracellular transport; cellular macromolecule localization; establishment of localization in cell; vesicle-mediated transport; intracellular protein transport; organic substance transport; protein localization; macromolecule localization; cellular protein localization; localization; protein transport; establishment of localization; cellular loca…	transport vesicle membrane; membrane; clathrin coat of trans-Golgi network vesicle; cytoplasmic vesicle; organelle membrane; membrane-bounded vesicle; cell periphery; cytoplasmic membrane-bounded vesicle; vesicle; Golgi-associated vesicle membrane; cytoplasm; cytoplasmic vesicle part; macromolecular complex; intracellular part; vesicle coat; cell; organelle part; coated vesicle membrane; trans-Go…	structural molecule activity;
A0A096Q2H4		Zm.27419	90677	5.6									cytosol			hydrolase activity, hydrolyzing O-glycosyl compounds; hydrolase activity; fucosidase activity; catalytic activity; alpha-L-fucosidase activity; hydrolase activity, acting on glycosyl bonds;	K15923	AXY8; alpha-L-fucosidase 2 [EC:3.2.1.51]	zma00511 Other glycan degradation - Zea mays (maize);	IPR008928; IPR027414;	Six-hairpin glycosidase-like; Glycosyl hydrolase family, N-terminal domain;
A0A096Q2M8	OSJNBb0038F03.1 protein	Zm.94530	102540	5.43	1.10742	0.39501	0.946597	0.644762	1.2042	0.185641	0.975673	0.740045	nuclear			organic cyclic compound binding; heterocyclic compound binding; nucleoside phosphate binding; binding; nucleic acid binding; nucleotide binding; small molecule binding;				IPR000504; IPR012677;	RNA recognition motif domain; Nucleotide-binding alpha-beta plait domain;
A0A096Q2N4	"Methylcrotonoyl-CoA carboxylase subunit alpha, mitochondrial"	LOC100280665	86124	6.1	0.981266	0.383631	0.929264	0.0975615	0.993859	0.853449	1.01939	0.646831	mitochondria			ATP binding; nucleoside phosphate binding; nucleoside binding; ligase activity; ion binding; nucleotide binding; ligase activity, forming carbon-nitrogen bonds; organic cyclic compound binding; heterocyclic compound binding; biotin carboxylase activity; ribonucleoside binding; carbohydrate derivative binding; ribonucleotide binding; catalytic activity; binding; purine ribonucleoside binding; meta…	K01968	E6.4.1.4A; 3-methylcrotonyl-CoA carboxylase alpha subunit [EC:6.4.1.4]	zma01100 Metabolic pathways - Zea mays (maize); zma00280 Valine, leucine and isoleucine degradation - Zea mays (maize);	IPR016185; IPR011764; IPR011053; IPR005482; IPR005481; IPR011761; IPR000089; IPR005479; IPR013816; IPR013815; IPR011054;	Pre-ATP-grasp domain; Biotin carboxylation domain; Single hybrid motif; Biotin carboxylase, C-terminal; Biotin carboxylase-like, N-terminal domain; ATP-grasp fold; Biotin/lipoyl attachment; Carbamoyl-phosphate synthetase large subunit-like, ATP-binding domain; ATP-grasp fold, subdomain 2; ATP-grasp fold, subdomain 1; Rudiment single hybrid motif;
A0A096Q2Q1	Probable V-type proton ATPase subunit H	A0A096Q2Q1	50934	8.04	1.17755	0.148944	0.91972	0.151532	0.92407	0.33759	0.918537	0.252788	cytosol	ion transmembrane transport; cation transmembrane transport; inorganic ion transmembrane transport; single-organism cellular process; energy coupled proton transmembrane transport, against electrochemical gradient; single-organism process; hydrogen transport; proton transport; establishment of localization; transport; transmembrane transport; single-organism localization; cation transport; ion tr…	membrane; intracellular organelle; bounding membrane of organelle; organelle membrane; cytoplasm; intracellular organelle part; macromolecular complex; intracellular part; proton-transporting V-type ATPase complex; cell; organelle part; proton-transporting V-type ATPase, V1 domain; vacuolar proton-transporting V-type ATPase complex; intracellular membrane-bounded organelle; organelle; intracellul…	hydrolase activity, acting on acid anhydrides; hydrolase activity, acting on acid anhydrides, catalyzing transmembrane movement of substances; hydrolase activity; catalytic activity; binding; transporter activity; transmembrane transporter activity;	K02144	ATPeV1H; V-type H+-transporting ATPase subunit H	zma04145 Phagosome - Zea mays (maize); zma00190 Oxidative phosphorylation - Zea mays (maize); zma01100 Metabolic pathways - Zea mays (maize);	IPR011987; IPR011989; IPR016024;	ATPase, V1 complex, subunit H, C-terminal; Armadillo-like helical; Armadillo-type fold;
A0A096Q2Q2	Putative dihydropyrimidine amidohydrolase	pco084866	65759	5.77	0.947033	0.424491	0.900766	0.146697	1.19421	0.053929	1.13598	0.110735	cytosol		intracellular part; cell; cell part; intracellular; cytoplasm;	hydrolase activity; catalytic activity; hydrolase activity, acting on carbon-nitrogen (but not peptide) bonds;	K01464	DPYS; dihydropyrimidinase [EC:3.5.2.2]	zma00240 Pyrimidine metabolism - Zea mays (maize); zma00410 beta-Alanine metabolism - Zea mays (maize); zma00770 Pantothenate and CoA biosynthesis - Zea mays (maize); zma01100 Metabolic pathways - Zea mays (maize);	IPR006680; IPR011059;	Amidohydrolase-related; Metal-dependent hydrolase, composite domain;
A0A096Q2R1	Oxygen-regulated protein	LOC100279899	127127	9.21	1.03336	0.294753	0.991498	0.729859	1.12903	0.0022572	1.06343	0.183363	vacuolar membrane				K09486	HYOU1; hypoxia up-regulated 1	zma04141 Protein processing in endoplasmic reticulum - Zea mays (maize);	IPR029048; IPR029047;	Heat shock protein 70kD, C-terminal domain; Heat shock protein 70kD, peptide-binding domain;
A0A096Q323	"C3HC4 zinc finger containing protein, putative, expressed"	A0A096Q323	43225	9.08									chloroplast	cellular component organization; cellular process; organelle organization; mitochondrion organization; cellular component organization or biogenesis;		ubiquitin-like protein transferase activity; transition metal ion binding; catalytic activity; binding; ubiquitin-protein transferase activity; ion binding; metal ion binding; cation binding; protein binding; zinc ion binding; transferase activity;	K15688			IPR001841; IPR013083;	Zinc finger, RING-type; Zinc finger, RING/FYVE/PHD-type;
A0A096Q3R9		Zm.72710	26185	9.56	1.16288	0.0130861	0.98507	0.619398	1.21442	0.0186055	0.997412	0.97465	chloroplast			protein binding; unfolded protein binding; heat shock protein binding; binding;				IPR001305;	Heat shock protein DnaJ, cysteine-rich domain;
A0A096Q3S8		IDP2400	38506	5.24	1.03831	0.338525	0.995932	0.807552	0.918992	0.095323	0.928593	0.0410529	mitochondria			protein binding; binding;	K11092	SNRPA1; U2 small nuclear ribonucleoprotein A'	zma03040 Spliceosome - Zea mays (maize);
A0A096Q3T4	Nicalin	Zm.17818	26899	6.04	1.00262	0.96148	1.04877	0.394351	1.32471	0.0461204	1.20137	0.00493438	endoplasmic reticulum
A0A096Q3Z6	Cyanobacteria-specific protein-like	A0A096Q3Z6	21006	8.48									chloroplast
A0A096Q436		A0A096Q436	140921	5.38	1.00766	0.897357	0.987113	0.79816	0.994356	0.887013	0.989652	0.826549	cytosol	establishment of protein localization; transport; intracellular transport; cellular macromolecule localization; establishment of localization in cell; intracellular protein transport; organic substance transport; protein localization; macromolecule localization; cellular protein localization; localization; protein transport; establishment of localization; cellular localization;		small GTPase binding; Ras GTPase binding; binding; protein binding; Ran GTPase binding; GTPase binding; enzyme binding;	K14290	XPO1; exportin-1	zma03008 Ribosome biogenesis in eukaryotes - Zea mays (maize); zma03013 RNA transport - Zea mays (maize);	IPR001494; IPR014877; IPR013598; IPR011989; IPR016024;	Importin-beta, N-terminal domain; CRM1 C-terminal domain; Exportin-1/Importin-beta-like; Armadillo-like helical; Armadillo-type fold;
A0A096Q440	Glycosyltransferase	Zm.24055	55174	7.25									chloroplast	metabolic process;		transferase activity, transferring glycosyl groups; transferase activity, transferring hexosyl groups; catalytic activity; transferase activity;
A0A096Q4N3	Proteasome subunit beta type	LOC100192865	22508	9.1	1.04644		1.13931		1.03251		1.0266		chloroplast	proteolysis involved in cellular protein catabolic process; cellular macromolecule catabolic process; cellular protein catabolic process; cellular protein metabolic process; primary metabolic process; cellular metabolic process; organic substance metabolic process; organic substance catabolic process; metabolic process; protein catabolic process; macromolecule catabolic process; cellular macromol…	proteasome complex; cell part; intracellular; proteasome core complex; macromolecular complex; intracellular part; protein complex; cell;	endopeptidase activity; threonine-type endopeptidase activity; peptidase activity; threonine-type peptidase activity; catalytic activity; peptidase activity, acting on L-amino acid peptides; hydrolase activity;	K02736	PSMB4; 20S proteasome subunit beta 7 [EC:3.4.25.1]	zma03050 Proteasome - Zea mays (maize);	IPR029055;	Nucleophile aminohydrolases, N-terminal;
A0A096Q4Q2	Heat shock protein 4	LOC100217188	115321	5.14	0.954023	0.0464008	1.03193	0.183663	1.04643	0.313312	1.10047	0.228541	cytosol				K09489			IPR029048; IPR029047;	Heat shock protein 70kD, C-terminal domain; Heat shock protein 70kD, peptide-binding domain;
A0A096Q4Y6	Thioredoxin-like 5	Zm.25547	25568	9.25	1.06169	0.347807	0.98704	0.802953	0.854302	0.144685	0.912235	0.0992331	chloroplast	regulation of cellular process; homeostatic process; regulation of biological quality; regulation of biological process; cell redox homeostasis; single-organism cellular process; cellular homeostasis; single-organism process; cellular process; biological regulation;						IPR013766; IPR012336;	Thioredoxin domain; Thioredoxin-like fold;
A0A096Q519		A0A096Q519	134679	6.25	1.1476		1.1865		1.07613		1.17284		chloroplast							IPR011685;	LETM1-like;
A0A096Q574	Chloroplast photosystem I reaction center subunit II-like protein	Zm.28224	29579	9.86	1.17303	0.00874864	1.00899	0.757639	1.12535	0.0630912	0.953072	0.327898	chloroplast	metabolic process; cellular metabolic process; cellular process; photosynthesis;	membrane; photosystem; photosystem I reaction center; membrane part; cell part; intracellular; thylakoid; macromolecular complex; intracellular part; cell; protein complex; thylakoid part; photosystem I; photosynthetic membrane;		K02692	psaD; photosystem I subunit II	zma01100 Metabolic pathways - Zea mays (maize); zma00195 Photosynthesis - Zea mays (maize);
A0A096Q5A6	S-glutathione dehydrogenase/class III alcohol dehydrogenase	pco065682a	50954	8.2	0.941926	0.169505	0.879603	0.0766371	1.06134	0.377012	1.04178	0.0609313	chloroplast	single-organism process; metabolic process; oxidation-reduction process; single-organism metabolic process;		catalytic activity; oxidoreductase activity;				IPR011032; IPR020843; IPR016040; IPR013154; IPR013149;	GroES-like; Polyketide synthase, enoylreductase domain; NAD(P)-binding domain; Alcohol dehydrogenase, N-terminal; Alcohol dehydrogenase, C-terminal;
A0A096Q5B5	Putative isomerase	Zm.3858	32077	9.67									chloroplast	metabolic process;		catalytic activity;				IPR011989; IPR011234;	Armadillo-like helical; Fumarylacetoacetase, C-terminal-related;
A0A096Q5C4		A0A096Q5C4	26588	9.71									chloroplast
A0A096Q5L4	Cryptochrome 2	siu50817b	84431	5.36	1.40793		1.10023		1.20387		1.1139		cytosol	cellular response to stress; cellular response to stimulus; cellular aromatic compound metabolic process; response to stress; DNA metabolic process; single-organism cellular process; nitrogen compound metabolic process; single-organism process; organic cyclic compound metabolic process; primary metabolic process; response to stimulus; cellular metabolic process; cellular response to DNA damage st…		lyase activity; catalytic activity; carbon-carbon lyase activity; DNA photolyase activity;	K12118	CRY1; cryptochrome 1	zma04712 Circadian rhythm - plant - Zea mays (maize);	IPR014729; IPR006050; IPR020978; IPR005101;	Rossmann-like alpha/beta/alpha sandwich fold; DNA photolyase, N-terminal; Cryptochrome C-terminal; Cryptochrome/photolyase FAD-binding domain;
A0A096Q5P4	OSJNBb0116K07.9 protein	A0A096Q5P4	20791	5.08	0.999035	0.958951	0.98746	0.107663	1.13624	0.0343373	1.07303	0.136548	cytosol			catalytic activity;				IPR015813;	Pyruvate/Phosphoenolpyruvate kinase-like domain;
A0A096Q618	50S ribosomal protein L20	rpl20	16627	12.09	1.25635	0.26735	1.16601	0.143636	1.489	0.0781503	1.18564	0.307387	chloroplast	cellular protein metabolic process; biosynthetic process; primary metabolic process; cellular metabolic process; organic substance biosynthetic process; cellular biosynthetic process; organic substance metabolic process; metabolic process; cellular macromolecule biosynthetic process; cellular macromolecule metabolic process; gene expression; macromolecule metabolic process; protein metabolic proc…	ribosome; organelle; intracellular organelle; intracellular non-membrane-bounded organelle; cell part; intracellular; cytoplasm; macromolecular complex; intracellular part; cell; ribonucleoprotein complex; cytoplasmic part; non-membrane-bounded organelle;	organic cyclic compound binding; heterocyclic compound binding; RNA binding; binding; nucleic acid binding; structural molecule activity; structural constituent of ribosome; rRNA binding;	K02887	RP-L20; large subunit ribosomal protein L20	zma03010 Ribosome - Zea mays (maize);
A0A096Q648	Putative Xaa-Pro aminopeptidase 2	LOC100381889	93130	5.72	0.924553	0.0772115	0.984116	0.334705	0.980464	0.721604	1.07848	0.121362	chloroplast			hydrolase activity; catalytic activity;	K01262			IPR029149; IPR000994; IPR028980; IPR000587;	Creatinase/Aminopeptidase P/Spt16, N-terminal; Peptidase M24, structural domain; Creatinase/Aminopeptidase P, N-terminal; Creatinase, N-terminal;
A0A096Q670	Hydrolase-like	LOC100193707	40683	7.05	0.91736	0.31431	0.858464	0.131518	1.09271	0.0231845	1.18684	0.0466081	mitochondria							IPR029058; IPR000073;	Alpha/Beta hydrolase fold; Alpha/beta hydrolase fold-1;
A0A096Q6A6	"Phosphoglucomutase/phosphomannomutase, C-terminal domain, putative"	A0A096Q6A6	69195	5	0.940949	0.0744194	0.989029	0.523826	0.939453	0.0336245	0.972656	0.202572	cytoskeleton	metabolic process; carbohydrate metabolic process; primary metabolic process; organic substance metabolic process;		magnesium ion binding; isomerase activity; catalytic activity; binding; intramolecular transferase activity, phosphotransferases; ion binding; metal ion binding; cation binding; intramolecular transferase activity;	K01835	pgm; phosphoglucomutase [EC:5.4.2.2]	zma00052 Galactose metabolism - Zea mays (maize); zma00010 Glycolysis / Gluconeogenesis - Zea mays (maize); zma00500 Starch and sucrose metabolism - Zea mays (maize); zma00520 Amino sugar and nucleotide sugar metabolism - Zea mays (maize); zma01110 Biosynthesis of secondary metabolites - Zea mays (maize); zma00230 Purine metabolism - Zea mays (maize); zma00030 Pentose phosphate pathway - Zea mays…	IPR005843; IPR005846; IPR005845; IPR016055; IPR005844;	Alpha-D-phosphohexomutase, C-terminal; Alpha-D-phosphohexomutase, alpha/beta/alpha domain III; Alpha-D-phosphohexomutase, alpha/beta/alpha domain II; Alpha-D-phosphohexomutase, alpha/beta/alpha I/II/III; Alpha-D-phosphohexomutase, alpha/beta/alpha domain I;
A0A096Q6E2		Zm.87115	45600	6.22	0.96386	0.283492	1.08967	0.0353761	0.875293	0.0231455	1.02742	0.248673	chloroplast	single-organism process; metabolic process; oxidation-reduction process; single-organism metabolic process;		catalytic activity; oxidoreductase activity;				IPR006076; IPR023753;	FAD dependent oxidoreductase; FAD/NAD(P)-binding domain;
A0A096Q6H2	Gibberellin receptor GID1L2	Zm.40157	37358	5.16									cytosol	metabolic process;		hydrolase activity; catalytic activity;				IPR029058; IPR013094;	Alpha/Beta hydrolase fold; Alpha/beta hydrolase fold-3;
A0A096Q6M8	DEAD-box ATP-dependent RNA helicase 25	Zm.25161	77230	9.45	0.926348	0.131049	0.979969	0.698458	0.910252	0.128947	1.0363	0.437865	chloroplast			ATP binding; nucleoside phosphate binding; nucleoside binding; ion binding; nucleotide binding; organic cyclic compound binding; heterocyclic compound binding; ribonucleoside binding; carbohydrate derivative binding; ribonucleotide binding; binding; nucleic acid binding; purine ribonucleoside binding; anion binding; purine ribonucleotide binding; adenyl ribonucleotide binding; adenyl nucleotide b…	K17679			IPR011545; IPR014014; IPR027417; IPR014001; IPR001650;	DEAD/DEAH box helicase domain; RNA helicase, DEAD-box type, Q motif; P-loop containing nucleoside triphosphate hydrolase; Helicase superfamily 1/2, ATP-binding domain; Helicase, C-terminal;
A0A096Q6U9	"Protein kinase family protein, putative, expressed"	LOC100280241	65838	7.56	1.002	0.956947	0.981518	0.753436	1.08275	0.240914	1.14806	0.137466	chloroplast	phosphorylation; cellular protein metabolic process; primary metabolic process; cellular metabolic process; phosphate-containing compound metabolic process; organic substance metabolic process; metabolic process; protein phosphorylation; phosphorus metabolic process; cellular macromolecule metabolic process; cellular protein modification process; protein metabolic process; macromolecule metabolic…		ATP binding; nucleoside phosphate binding; phosphotransferase activity, alcohol group as acceptor; nucleoside binding; ion binding; protein binding; protein kinase activity; nucleotide binding; organic cyclic compound binding; heterocyclic compound binding; ribonucleoside binding; carbohydrate derivative binding; kinase activity; catalytic activity; ribonucleotide binding; binding; purine ribonuc…	K14500	BSK; BR-signaling kinase [EC:2.7.11.1]	zma04075 Plant hormone signal transduction - Zea mays (maize);	IPR000719; IPR011990; IPR001245; IPR011009;	Protein kinase domain; Tetratricopeptide-like helical domain; Serine-threonine/tyrosine-protein kinase catalytic domain; Protein kinase-like domain;
A0A096Q6V3		A0A096Q6V3	25149	8.38	0.996035	0.915651	1.09337	0.0601433	0.753707	0.00689374	1.02691	0.46782	chloroplast
A0A096Q6Z8		LOC100382067	60668	5.11									nuclear	cell morphogenesis; developmental process; anatomical structure morphogenesis; cellular component organization; organelle organization; single-organism developmental process; cellular developmental process; single-organism cellular process; cellular component morphogenesis; single-organism process; cytoskeleton organization; anatomical structure development; cellular process; cellular component o…		actin binding; protein binding; cytoskeletal protein binding; binding;	K16810			IPR006599; IPR016098; IPR017901; IPR013912; IPR012945;	CARP motif; Cyclase-associated protein CAP/septum formation inhibitor MinC, C-terminal; C-CAP/cofactor C-like domain; Adenylate cyclase-associated CAP, C-terminal; Tubulin binding cofactor C-like domain;
A0A096Q704	Putative Sec63 domain containing protein	Zm.91103	289889	5.63	0.934171	0.526082	0.852184	0.188327	1.04223	0.694569	1.20665	0.135697	cytosol			ATP binding; nucleoside phosphate binding; nucleoside binding; ion binding; protein binding; nucleotide binding; organic cyclic compound binding; heterocyclic compound binding; ribonucleoside binding; carbohydrate derivative binding; ribonucleotide binding; binding; nucleic acid binding; purine ribonucleoside binding; anion binding; purine ribonucleotide binding; adenyl ribonucleotide binding; ad…	K12854	SNRNP200; pre-mRNA-splicing helicase BRR2 [EC:3.6.4.13]	zma03040 Spliceosome - Zea mays (maize);	IPR003593; IPR011545; IPR004179; IPR014756; IPR014001; IPR027417; IPR001650; IPR000008;	AAA+ ATPase domain; DEAD/DEAH box helicase domain; Sec63 domain; Immunoglobulin E-set; Helicase superfamily 1/2, ATP-binding domain; P-loop containing nucleoside triphosphate hydrolase; Helicase, C-terminal; C2 domain;
A0A096Q745	Haloacid dehalogenase-like hydrolase domain-containing protein 1A isoform 1	Zm.97303	53389	5.97									cytosol	vitamin biosynthetic process; heterocycle biosynthetic process; single-organism biosynthetic process; riboflavin biosynthetic process; small molecule metabolic process; single-organism cellular process; single-organism process; organic cyclic compound metabolic process; nitrogen compound metabolic process; biosynthetic process; flavin-containing compound biosynthetic process; organonitrogen compo…		hydrolase activity; kinase activity; phosphotransferase activity, alcohol group as acceptor; riboflavin kinase activity; transferase activity; catalytic activity; transferase activity, transferring phosphorus-containing groups;	K00861	RFK; riboflavin kinase [EC:2.7.1.26]	zma01110 Biosynthesis of secondary metabolites - Zea mays (maize); zma01100 Metabolic pathways - Zea mays (maize); zma00740 Riboflavin metabolism - Zea mays (maize);	IPR023465; IPR015865; IPR023214;	Riboflavin kinase domain; Riboflavin kinase domain, bacterial/eukaryotic; HAD-like domain;
A0A096Q783	26S protease regulatory subunit 6A homolog	AY105910	60132	4.96	1.08395		0.979014		0.895297		0.952972		cytosol	organic substance catabolic process; metabolic process; protein catabolic process; macromolecule catabolic process; macromolecule metabolic process; protein metabolic process; primary metabolic process; catabolic process; organic substance metabolic process;	intracellular part; cell; cell part; intracellular; cytoplasm;	ATP binding; nucleoside phosphate binding; nucleoside binding; ion binding; hydrolase activity; nucleotide binding; organic cyclic compound binding; heterocyclic compound binding; ribonucleoside binding; carbohydrate derivative binding; catalytic activity; ribonucleotide binding; binding; purine ribonucleoside binding; anion binding; purine ribonucleotide binding; adenyl ribonucleotide binding; a…	K03065	PSMC3; 26S proteasome regulatory subunit T5	zma03050 Proteasome - Zea mays (maize);	IPR003959; IPR003593; IPR027417;	ATPase, AAA-type, core; AAA+ ATPase domain; P-loop containing nucleoside triphosphate hydrolase;
A0A096Q791	"CbbY protein, putative, expressed"	TIDP3737	57401	9.57	0.868397		0.84333		1.03366		1.03583		nuclear							IPR023214;	HAD-like domain;
A0A096Q7F4	Small nuclear ribonucleoprotein Sm D1	LOC100281963	15244	11.02	0.97555		0.660147		1.01068		0.992521		cytosol				K11087	SNRPD1; small nuclear ribonucleoprotein D1	zma03040 Spliceosome - Zea mays (maize);	IPR001163; IPR010920;	LSM domain, eukaryotic/archaea-type; LSM domain;
A0A096Q7I2	Protein transporter	Zm.78971	34812	4.73									chloroplast	establishment of protein localization; transport; intracellular transport; cellular macromolecule localization; establishment of localization in cell; intracellular protein transport; organic substance transport; protein localization; macromolecule localization; cellular protein localization; localization; protein transport; establishment of localization; cellular localization;						IPR002014; IPR018205; IPR008942;	VHS domain; VHS subgroup; ENTH/VHS;
A0A096Q7L4	Aminopeptidase M1-A	Zm.84850	109229	5.44	0.918179	0.00396417	0.977077	0.139523	0.885427	0.00140857	1.02714	0.108829	cytosol	transport; lipid transport; single-organism localization; single-organism process; lipid localization; organic substance transport; macromolecule localization; localization; single-organism transport; establishment of localization;		peptidase activity; transition metal ion binding; catalytic activity; binding; ion binding; lipid transporter activity; cation binding; metal ion binding; substrate-specific transporter activity; peptidase activity, acting on L-amino acid peptides; hydrolase activity; metallopeptidase activity; zinc ion binding; transporter activity;	K08776			IPR014782; IPR011030; IPR024571;	Peptidase M1, membrane alanine aminopeptidase, N-terminal; Vitellinogen, superhelical; ERAP1-like C-terminal domain;
A0A096Q7M0	Glucose-1-phosphate adenylyltransferase	AGP2	67871	6.4	0.982846	0.579578	1.08073	0.0709336	0.8028	0.0261941	0.985697	0.75187	chloroplast	carbohydrate biosynthetic process; polysaccharide biosynthetic process; glucan metabolic process; single-organism process; biosynthetic process; energy reserve metabolic process; cellular metabolic process; cellular polysaccharide metabolic process; organic substance metabolic process; metabolic process; generation of precursor metabolites and energy; cellular carbohydrate metabolic process; poly…		glucose-1-phosphate adenylyltransferase activity; nucleotidyltransferase activity; catalytic activity; transferase activity; transferase activity, transferring phosphorus-containing groups; adenylyltransferase activity;	K00975	glgC; glucose-1-phosphate adenylyltransferase [EC:2.7.7.27]	zma00500 Starch and sucrose metabolism - Zea mays (maize); zma00520 Amino sugar and nucleotide sugar metabolism - Zea mays (maize); zma01110 Biosynthesis of secondary metabolites - Zea mays (maize); zma01100 Metabolic pathways - Zea mays (maize);	IPR011004; IPR005835; IPR029044;	Trimeric LpxA-like; Nucleotidyl transferase domain; Nucleotide-diphospho-sugar transferases;
A0A096Q7U7	"DnaJ protein, putative, expressed"	Zm.158248	59080	5.73									nuclear	protein folding; metabolic process; response to stress; response to heat; response to abiotic stimulus; response to temperature stimulus; cellular protein metabolic process; cellular macromolecule metabolic process; macromolecule metabolic process; protein metabolic process; response to stimulus; primary metabolic process; cellular process; cellular metabolic process; organic substance metabolic …		ATP binding; heat shock protein binding; nucleoside phosphate binding; nucleoside binding; ion binding; protein binding; nucleotide binding; organic cyclic compound binding; heterocyclic compound binding; ribonucleoside binding; carbohydrate derivative binding; ribonucleotide binding; binding; purine ribonucleoside binding; anion binding; purine ribonucleotide binding; unfolded protein binding; a…	K09503	DNAJA2; DnaJ homolog subfamily A member 2	zma04141 Protein processing in endoplasmic reticulum - Zea mays (maize);	IPR008971; IPR002939; IPR001623; IPR001305;	HSP40/DnaJ peptide-binding; Chaperone DnaJ, C-terminal; DnaJ domain; Heat shock protein DnaJ, cysteine-rich domain;
A0A096Q7W9	OSJNBb0067G11.10 protein	Zm.94831	72350	5.55	1.00582	0.79914	1.01618	0.569134	1.08312	0.0512279	1.0215	0.52586	cytoskeleton			nucleoside phosphate binding; nucleoside binding; ion binding; hydrolase activity, acting on acid anhydrides; hydrolase activity; nucleotide binding; nucleoside-triphosphatase activity; organic cyclic compound binding; heterocyclic compound binding; ribonucleoside binding; carbohydrate derivative binding; pyrophosphatase activity; catalytic activity; ribonucleotide binding; binding; GTPase activi…	K03267	ERF3; peptide chain release factor subunit 3	zma03015 mRNA surveillance pathway - Zea mays (maize);	IPR004160; IPR004161; IPR009001; IPR027417; IPR000795; IPR009000;	Translation elongation factor EFTu/EF1A, C-terminal; Translation elongation factor EFTu/EF1A, domain 2; Translation elongation factor EF1A/initiation factor IF2gamma, C-terminal; P-loop containing nucleoside triphosphate hydrolase; Transcription factor, GTP-binding domain; Translation protein, beta-barrel domain;
A0A096Q830	Enzyme of the cupin family protein	Zm.122114	14248	5.41	1.13568	0.0244678	1.04121	0.158709	0.988005	0.746825	0.930775	0.0709979	chloroplast				K06995			IPR011051; IPR008579; IPR014710;	RmlC-like cupin domain; Domain of unknown function DUF861, cupin-3; RmlC-like jelly roll fold;
A0A096Q8E9	"Methionyl-tRNA synthetase, putative, expressed"	Zm.10287	78292	5.77	1.06554	0.632849	0.949398	0.70357	0.967416	0.76193	1.06067	0.506024	chloroplast	cellular aromatic compound metabolic process; cellular protein metabolic process; single-organism process; biosynthetic process; tRNA aminoacylation; cellular metabolic process; organic substance metabolic process; metabolic process; cellular amino acid metabolic process; heterocycle metabolic process; nucleobase-containing compound metabolic process; cellular nitrogen compound metabolic process;…	intracellular part; cell; cell part; intracellular; cytoplasm;	ligase activity, forming aminoacyl-tRNA and related compounds; ATP binding; nucleoside phosphate binding; methionine-tRNA ligase activity; ligase activity, forming carbon-oxygen bonds; ligase activity; nucleoside binding; ion binding; nucleotide binding; organic cyclic compound binding; heterocyclic compound binding; ribonucleoside binding; carbohydrate derivative binding; catalytic activity; rib…	K01874	MARS; methionyl-tRNA synthetase [EC:6.1.1.10]	zma00970 Aminoacyl-tRNA biosynthesis - Zea mays (maize); zma00450 Selenocompound metabolism - Zea mays (maize);	IPR014729; IPR009080;	Rossmann-like alpha/beta/alpha sandwich fold; Aminoacyl-tRNA synthetase, class 1a, anticodon-binding;
A0A096Q8H1	Peroxidase	A0A096Q8H1	46175	6.34									chloroplast	metabolic process; response to stress; oxidation-reduction process; single-organism metabolic process; response to oxidative stress; single-organism process; response to stimulus;		organic cyclic compound binding; heterocyclic compound binding; heme binding; catalytic activity; binding; antioxidant activity; peroxidase activity; tetrapyrrole binding; oxidoreductase activity; oxidoreductase activity, acting on peroxide as acceptor;	K00430	E1.11.1.7; peroxidase [EC:1.11.1.7]	zma00940 Phenylpropanoid biosynthesis - Zea mays (maize); zma01110 Biosynthesis of secondary metabolites - Zea mays (maize); zma01100 Metabolic pathways - Zea mays (maize);	IPR002016;	Haem peroxidase, plant/fungal/bacterial;
A0A096Q8H5	WD-40 repeat protein-like	A0A096Q8H5	166217	5.56	1.22934	0.0549732	1.13668	0.144633	1.14461	0.0633344	1.09104	0.125254	chloroplast			protein binding; binding;	K12616	EDC4; enhancer of mRNA-decapping protein 4	zma03018 RNA degradation - Zea mays (maize);	IPR017986; IPR015943;	WD40-repeat-containing domain; WD40/YVTN repeat-like-containing domain;
A0A096Q8J4	Sulfurtransferase	pco128327	44099	7.67	0.992256	0.797388	0.969022	0.15761	1.0837	0.0377985	1.01435	0.0884694	chloroplast			thiosulfate sulfurtransferase activity; transferase activity, transferring sulfur-containing groups; sulfurtransferase activity; catalytic activity; transferase activity;	K01011	TST; thiosulfate/3-mercaptopyruvate sulfurtransferase [EC:2.8.1.1 2.8.1.2]	zma00920 Sulfur metabolism - Zea mays (maize); zma01100 Metabolic pathways - Zea mays (maize); zma04122 Sulfur relay system - Zea mays (maize); zma00270 Cysteine and methionine metabolism - Zea mays (maize);	IPR001763;	Rhodanese-like domain;
A0A096Q8R5	Elongation factor 1-gamma 2	LOC100381466	60324	6.31	1.04051	0.485515	1.02287	0.419472	0.982539	0.418082	0.895232	0.012701	chloroplast	translational elongation; cellular protein metabolic process; biosynthetic process; primary metabolic process; cellular metabolic process; organic substance biosynthetic process; cellular biosynthetic process; organic substance metabolic process; metabolic process; cellular macromolecule biosynthetic process; cellular macromolecule metabolic process; gene expression; macromolecule metabolic proce…		organic cyclic compound binding; heterocyclic compound binding; RNA binding; translation factor activity, nucleic acid binding; protein binding; translation elongation factor activity; binding; nucleic acid binding;	K03233			IPR004046; IPR010987; IPR001662; IPR012336; IPR004045;	Glutathione S-transferase, C-terminal; Glutathione S-transferase, C-terminal-like; Translation elongation factor EF1B, gamma chain, conserved; Thioredoxin-like fold; Glutathione S-transferase, N-terminal;
A0A096Q8S5	26S proteasome non-ATPase regulatory subunit 6	LOC100282303	51462	5.21	0.981982	0.763289	1.08744	0.121715	0.993871	0.887837	1.04526	0.396613	cytosol			protein binding; binding;	K03037	PSMD6; 26S proteasome regulatory subunit N7	zma03050 Proteasome - Zea mays (maize);	IPR000717;	Proteasome component (PCI) domain;
A0A096Q8W4	Peroxisomal membrane protein 11-1	TIDP3590	30722	9.84	0.983322	0.652413	0.999653	0.992159	0.891278	0.101847	0.949122	0.343261	chloroplast	peroxisome organization; cellular component organization; organelle organization; organelle fission; cellular process; cellular component organization or biogenesis; peroxisome fission;	membrane; intracellular organelle; microbody membrane; intrinsic component of peroxisomal membrane; peroxisomal part; bounding membrane of organelle; organelle membrane; peroxisome; cytoplasm; intracellular organelle part; intrinsic component of membrane; microbody part; intracellular part; cell; integral component of membrane; organelle part; peroxisomal membrane; organelle; intracellular membra…
A0A096Q915	ATP-dependent Clp protease proteolytic subunit	cl4569_1c	25563	8.77									chloroplast	proteolysis; metabolic process; macromolecule metabolic process; protein metabolic process; primary metabolic process; organic substance metabolic process;		serine-type endopeptidase activity; endopeptidase activity; peptidase activity; catalytic activity; serine hydrolase activity; serine-type peptidase activity; peptidase activity, acting on L-amino acid peptides; hydrolase activity;				IPR029045;	ClpP/crotonase-like domain;
A0A096Q974	OSJNBb0096E05.17 protein	pco117343	54710	9.12									cytosol
A0A096Q988	"Protein-ribulosamine 3-kinase, chloroplastic"	LOC100277385	34400	9.07	1.01728	0.622307	0.975814	0.668845	1.06403	0.292523	1.05123	0.374334	chloroplast							IPR011009;	Protein kinase-like domain;
A0A096Q9B1	ASPR1 protein	LOC100194042	142830	6.67	1.00714	0.873616	0.938796	0.310865	1.15067	0.0307152	1.24919	0.000935217	chloroplast			protein binding; binding;				IPR017986; IPR006595; IPR015943; IPR006594;	WD40-repeat-containing domain; CTLH, C-terminal LisH motif; WD40/YVTN repeat-like-containing domain; LIS1 homology motif;
A0A096Q9I4	Triosephosphate isomerase	TIM	38859	6.96	0.929369	0.0583385	1.05026	0.109733	0.99175	0.49284	1.01306	0.413174	chloroplast	single-organism carbohydrate catabolic process; glycolytic process; single-organism catabolic process; small molecule metabolic process; single-organism cellular process; single-organism process; primary metabolic process; carbohydrate metabolic process; cellular metabolic process; organic substance metabolic process; carbohydrate catabolic process; single-organism carbohydrate metabolic process;…		isomerase activity; intramolecular oxidoreductase activity; triose-phosphate isomerase activity; catalytic activity; intramolecular oxidoreductase activity, interconverting aldoses and ketoses;	K01803	TPI; triosephosphate isomerase (TIM) [EC:5.3.1.1]	zma00010 Glycolysis / Gluconeogenesis - Zea mays (maize); zma01230 Biosynthesis of amino acids - Zea mays (maize); zma01200 Carbon metabolism - Zea mays (maize); zma01110 Biosynthesis of secondary metabolites - Zea mays (maize); zma01100 Metabolic pathways - Zea mays (maize); zma00562 Inositol phosphate metabolism - Zea mays (maize); zma00051 Fructose and mannose metabolism - Zea mays (maize); zm…	IPR013785;	Aldolase-type TIM barrel;
A0A096Q9I7		Zm.126369	131904	5.25	0.845973	0.0558547	0.934056	0.195758	1.03185	0.463459	0.952474	0.175411	chloroplast	modification-dependent macromolecule catabolic process; cellular macromolecule catabolic process; proteolysis involved in cellular protein catabolic process; cellular protein catabolic process; protein ubiquitination; modification-dependent protein catabolic process; cellular protein metabolic process; ubiquitin-dependent protein catabolic process; protein modification by small protein conjugatio…	catalytic complex; cell part; intracellular; macromolecular complex; intracellular part; transferase complex; protein complex; ubiquitin ligase complex; cell;	ubiquitin-ubiquitin ligase activity; ubiquitin protein ligase activity; ubiquitin-like protein ligase activity; ubiquitin-like protein transferase activity; catalytic activity; transferase activity; ubiquitin-protein transferase activity;	K10597	UBE4B; ubiquitin conjugation factor E4 B [EC:2.3.2.27]	zma04120 Ubiquitin mediated proteolysis - Zea mays (maize); zma04141 Protein processing in endoplasmic reticulum - Zea mays (maize);	IPR019474; IPR003613; IPR013083;	Ubiquitin conjugation factor E4, core; U box domain; Zinc finger, RING/FYVE/PHD-type;
A0A096Q9M4	Heterogeneous nuclear ribonucleoprotein 27C isoform 1	A0A096Q9M4	25407	8.65									cytosol			organic cyclic compound binding; heterocyclic compound binding; nucleoside phosphate binding; binding; nucleic acid binding; nucleotide binding; small molecule binding;	K14411	MSI; RNA-binding protein Musashi	zma03015 mRNA surveillance pathway - Zea mays (maize);	IPR000504; IPR012677;	RNA recognition motif domain; Nucleotide-binding alpha-beta plait domain;
A0A096Q9N9	Putative calcium-independent phospholipase A2	A0A096Q9N9	17732	4.85									cytosol
A0A096Q9S8	Expressed protein	Zm.143552	34748	8.97	0.953329	0.108388	0.992107	0.606125	0.941001	0.157354	1.02265	0.293988	chloroplast							IPR016040;	NAD(P)-binding domain;
A0A096Q9X1	Clathrin-associated protein unc-101-like	cl554_3	57864	6.16	0.951503		1.00873		0.931658		1.0603		chloroplast	establishment of protein localization; transport; intracellular transport; cellular macromolecule localization; establishment of localization in cell; vesicle-mediated transport; intracellular protein transport; organic substance transport; protein localization; macromolecule localization; cellular protein localization; localization; protein transport; establishment of localization; cellular loca…	membrane; AP-type membrane coat adaptor complex; membrane part; cell part; intracellular; clathrin adaptor complex; coated membrane; cytoplasm; clathrin coat; macromolecular complex; intracellular part; membrane coat; protein complex; cell; cytoplasmic part;		K12402			IPR028565; IPR011012; IPR022775;	Mu homology domain; Longin-like domain; AP complex, mu/sigma subunit;
A0A096QA11	Elongation factor 1-delta 1	LOC100282885	33640	4.47	1.02876	0.410044	1.05363	0.194284	1.01051	0.733842	0.9098	0.0566057	cytosol	translational elongation; cellular protein metabolic process; biosynthetic process; primary metabolic process; cellular metabolic process; organic substance biosynthetic process; cellular biosynthetic process; organic substance metabolic process; metabolic process; cellular macromolecule biosynthetic process; cellular macromolecule metabolic process; gene expression; macromolecule metabolic proce…	cell part; intracellular; cytoplasm; macromolecular complex; intracellular part; protein complex; cell; cytoplasmic part; eukaryotic translation elongation factor 1 complex;	organic cyclic compound binding; heterocyclic compound binding; RNA binding; translation factor activity, nucleic acid binding; translation elongation factor activity; binding; nucleic acid binding;	K03232			IPR014717; IPR014038; IPR010987;	Translation elongation factor EF1B/ribosomal protein S6; Translation elongation factor EF1B, beta/delta subunit, guanine nucleotide exchange; Glutathione S-transferase, C-terminal-like;
A0A096QA17	Putative serine peptidase S28 family protein	Zm.19546	65019	6.03	1.0127	0.7128	0.960561	0.0587728	1.00395	0.916096	1.05964	0.334177	vacuolar membrane	proteolysis; metabolic process; macromolecule metabolic process; protein metabolic process; primary metabolic process; organic substance metabolic process;		peptidase activity, acting on L-amino acid peptides; hydrolase activity; peptidase activity; catalytic activity; serine hydrolase activity; serine-type peptidase activity;				IPR029058;	Alpha/Beta hydrolase fold;
A0A096QA84		Zm.14996	51457	6.54									chloroplast	single-organism process; metabolic process; oxidation-reduction process; single-organism metabolic process;		nucleoside phosphate binding; ion binding; nucleotide binding; cofactor binding; oxidoreductase activity; heterocyclic compound binding; organic cyclic compound binding; carbohydrate derivative binding; ribonucleotide binding; catalytic activity; binding; anion binding; FMN binding; coenzyme binding; small molecule binding;				IPR012349;	FMN-binding split barrel;
A0A096QA89	EST AU068209(C12438) corresponds to a region of the predicted gene	cl19897_1	119332	6.46									nuclear				K12585	DIS3; exosome complex exonuclease DIS3/RRP44 [EC:3.1.13.-]	zma03018 RNA degradation - Zea mays (maize);	IPR012340; IPR002716; IPR029060;	Nucleic acid-binding, OB-fold; PIN domain; PIN domain-like;
A0A096QA98	"Cytochrome P450 family protein, expressed"	Zm.150842	44998	9.29									chloroplast	single-organism process; metabolic process; oxidation-reduction process; single-organism metabolic process;		organic cyclic compound binding; heterocyclic compound binding; heme binding; iron ion binding; transition metal ion binding; catalytic activity; binding; ion binding; cation binding; metal ion binding; oxidoreductase activity, acting on paired donors, with incorporation or reduction of molecular oxygen; tetrapyrrole binding; oxidoreductase activity;
A0A096QAF4		LOC100216714	89107	6.89	0.947446	0.325143	1.04273	0.552479	1.06489	0.312933	1.21538	0.0547996	mitochondria	cell wall organization or biogenesis; metabolic process; cell wall macromolecule catabolic process; cell wall macromolecule metabolic process; cellular macromolecule metabolic process; cellular catabolic process; macromolecule metabolic process; cellular process; catabolic process; cellular metabolic process; organic substance metabolic process;		beta-glucanase activity; glucan endo-1,3-beta-glucanase activity, C-3 substituted reducing group; catalytic activity; hydrolase activity, acting on glycosyl bonds; hydrolase activity, hydrolyzing O-glycosyl compounds; hydrolase activity; glucan endo-1,4-beta-glucanase activity, C-3 substituted reducing group;	K01180
A0A096QAI4	OSJNBb0004G23.6 protein	Zm.21891	31898	5.85	0.934097	0.298939	0.865807	0.113405	0.820209	0.0610327	0.991461	0.810837	chloroplast
A0A096QAL6	Phototropin-2	Zm.75888	119207	7.3	1.02283	0.438192	0.962289	0.173917	1.03616	0.285821	1.01115	0.684324	nuclear	regulation of cellular process; single organism signaling; phosphorylation; cellular response to stimulus; intracellular signal transduction; cellular protein metabolic process; single-organism cellular process; single-organism process; phosphorelay signal transduction system; primary metabolic process; signaling; response to stimulus; cellular metabolic process; phosphate-containing compound met…		nucleoside phosphate binding; phosphotransferase activity, alcohol group as acceptor; protein kinase activity; phosphotransferase activity, nitrogenous group as acceptor; signal transducer activity; heterocyclic compound binding; organic cyclic compound binding; kinase activity; ribonucleotide binding; catalytic activity; binding; purine ribonucleoside binding; phosphorelay sensor kinase activity…				IPR000719; IPR002290; IPR000014; IPR000700; IPR011009;	Protein kinase domain; Serine/threonine/dual specificity protein kinase, catalytic domain; PAS domain; PAS-associated, C-terminal; Protein kinase-like domain;
A0A096QAP5	26S protease regulatory subunit 6A homolog	LOC100274559	57562	5.01	1.06659		1.12991		1.04361		1.11968		cytosol	organic substance catabolic process; metabolic process; protein catabolic process; macromolecule catabolic process; macromolecule metabolic process; protein metabolic process; primary metabolic process; catabolic process; organic substance metabolic process;	intracellular part; cell; cell part; intracellular; cytoplasm;	ATP binding; nucleoside phosphate binding; nucleoside binding; ion binding; hydrolase activity; nucleotide binding; organic cyclic compound binding; heterocyclic compound binding; ribonucleoside binding; carbohydrate derivative binding; catalytic activity; ribonucleotide binding; binding; purine ribonucleoside binding; purine ribonucleotide binding; anion binding; adenyl ribonucleotide binding; a…	K03065	PSMC3; 26S proteasome regulatory subunit T5	zma03050 Proteasome - Zea mays (maize);	IPR003959; IPR003593; IPR027417;	ATPase, AAA-type, core; AAA+ ATPase domain; P-loop containing nucleoside triphosphate hydrolase;
A0A096QAU5	Ras association and pleckstrin homology domains 1 isoform 2	LOC100279462	46718	8.62	0.73825	0.00861761	0.702713	0.0317793	1.03392	0.677543	0.974306	0.728471	chloroplast			protein binding; binding;				IPR000008;	C2 domain;
A0A096QAX9	Putative MDR-like ABC transporter	Zm.139028	57567	5.54	1.12836	0.329502	0.918316	0.487531	0.967617	0.17185	0.979217	0.767014	chloroplast	transport; transmembrane transport; single-organism localization; single-organism cellular process; single-organism process; localization; cellular process; single-organism transport; establishment of localization;	intrinsic component of membrane; membrane; integral component of membrane; membrane part;	nucleoside phosphate binding; primary active transmembrane transporter activity; hydrolase activity, acting on acid anhydrides; hydrolase activity; ATPase activity; organic cyclic compound binding; heterocyclic compound binding; pyrophosphatase activity; catalytic activity; ribonucleotide binding; ATPase activity, coupled to movement of substances; binding; purine ribonucleoside binding; hydrolas…	K05663	ABC.ATM; mitochondrial ABC transporter ATM	zma02010 ABC transporters - Zea mays (maize);	IPR003593; IPR003439; IPR011527; IPR027417;	AAA+ ATPase domain; ABC transporter-like; ABC transporter type 1, transmembrane domain; P-loop containing nucleoside triphosphate hydrolase;
A0A096QB04	AOS	A0A096QB04	63469	9.06	1.22738		1.16009		1.4649		1.4755		chloroplast	single-organism process; metabolic process; oxidation-reduction process; single-organism metabolic process;		organic cyclic compound binding; heterocyclic compound binding; heme binding; iron ion binding; transition metal ion binding; catalytic activity; binding; ion binding; cation binding; metal ion binding; oxidoreductase activity, acting on paired donors, with incorporation or reduction of molecular oxygen; monooxygenase activity; tetrapyrrole binding; oxidoreductase activity;	K01723	AOS; hydroperoxide dehydratase [EC:4.2.1.92]	zma00592 alpha-Linolenic acid metabolism - Zea mays (maize); zma01110 Biosynthesis of secondary metabolites - Zea mays (maize); zma01100 Metabolic pathways - Zea mays (maize);
A0A096QB26	"Thioredoxin-like protein HCF164, chloroplastic"	Zm.39521	31783	5.16	0.971692	0.0512668	0.966425	0.283119	0.976827	0.590267	0.981654	0.634442	chloroplast	regulation of cellular process; homeostatic process; regulation of biological quality; regulation of biological process; cell redox homeostasis; single-organism cellular process; cellular homeostasis; single-organism process; cellular process; biological regulation;						IPR013766; IPR012336;	Thioredoxin domain; Thioredoxin-like fold;
A0A096QB36	ATP-citrate synthase beta chain protein 1	A0A096QB36	23559	8.45	0.993236	0.862564	1.03247	0.338444	1.00537	0.891376	0.994966	0.850456	chloroplast			cofactor binding; binding;	K01648	ACLY; ATP citrate (pro-S)-lyase [EC:2.3.3.8]	zma01110 Biosynthesis of secondary metabolites - Zea mays (maize); zma01100 Metabolic pathways - Zea mays (maize); zma00020 Citrate cycle (TCA cycle) - Zea mays (maize);	IPR016040; IPR003781; IPR016102;	NAD(P)-binding domain; CoA-binding; Succinyl-CoA synthetase-like;
A0A096QB84	Pyruvate kinase	pco129562	71352	6.27	1.05067	0.707171	1.09547	0.50836	1.11117	0.117017	1.15174	0.194784	chloroplast	single-organism carbohydrate catabolic process; glycolytic process; single-organism catabolic process; small molecule metabolic process; single-organism cellular process; single-organism process; carbohydrate metabolic process; primary metabolic process; cellular metabolic process; organic substance metabolic process; carbohydrate catabolic process; single-organism carbohydrate metabolic process;…		magnesium ion binding; pyruvate kinase activity; kinase activity; phosphotransferase activity, alcohol group as acceptor; catalytic activity; binding; ion binding; potassium ion binding; metal ion binding; cation binding; alkali metal ion binding; transferase activity; transferase activity, transferring phosphorus-containing groups;	K00873	PK; pyruvate kinase [EC:2.7.1.40]	zma00010 Glycolysis / Gluconeogenesis - Zea mays (maize); zma01230 Biosynthesis of amino acids - Zea mays (maize); zma01200 Carbon metabolism - Zea mays (maize); zma01110 Biosynthesis of secondary metabolites - Zea mays (maize); zma01100 Metabolic pathways - Zea mays (maize); zma00230 Purine metabolism - Zea mays (maize); zma00620 Pyruvate metabolism - Zea mays (maize);	IPR011037; IPR015813; IPR015794; IPR015806; IPR015795; IPR015793;	Pyruvate kinase-like, insert domain; Pyruvate/Phosphoenolpyruvate kinase-like domain; Pyruvate kinase, alpha/beta; Pyruvate kinase, beta-barrel insert domain; Pyruvate kinase, C-terminal; Pyruvate kinase, barrel;
A0A096QBA8		LOC100192798	21963	8.73									chloroplast			hydrolase activity; catalytic activity;	K18453	NUDT23; ADP-ribose/FAD diphosphatase [EC:3.6.1.13 3.6.1.18]	zma01100 Metabolic pathways - Zea mays (maize); zma00230 Purine metabolism - Zea mays (maize); zma00740 Riboflavin metabolism - Zea mays (maize);	IPR015797; IPR029401; IPR000086;	NUDIX hydrolase domain-like; Nudix hydrolase, N-terminal; NUDIX hydrolase domain;
A0A096QBH5	Pyruvate dehydrogenase E1 component subunit alpha	LOC100272834	54131	6.41	1.09205	0.0583934	1.0389	0.334802	1.30298	0.00204458	1.18968	0.00826306	chloroplast	cofactor biosynthetic process; single-organism process; biosynthetic process; cellular metabolic process; thioester biosynthetic process; sulfur compound biosynthetic process; organic substance metabolic process; acetyl-CoA biosynthetic process; pyruvate metabolic process; metabolic process; monocarboxylic acid metabolic process; coenzyme biosynthetic process; cellular process; sulfur compound me…	intracellular membrane-bounded organelle; organelle; intracellular organelle; cell part; intracellular; intracellular part; membrane-bounded organelle; cell;	pyruvate dehydrogenase activity; pyruvate dehydrogenase (acetyl-transferring) activity; catalytic activity; oxidoreductase activity, acting on the aldehyde or oxo group of donors, disulfide as acceptor; oxidoreductase activity; oxidoreductase activity, acting on the aldehyde or oxo group of donors;	K00161	PDHA; pyruvate dehydrogenase E1 component alpha subunit [EC:1.2.4.1]	zma00010 Glycolysis / Gluconeogenesis - Zea mays (maize); zma01200 Carbon metabolism - Zea mays (maize); zma01110 Biosynthesis of secondary metabolites - Zea mays (maize); zma01100 Metabolic pathways - Zea mays (maize); zma00020 Citrate cycle (TCA cycle) - Zea mays (maize); zma00620 Pyruvate metabolism - Zea mays (maize);	IPR001017; IPR029061;	Dehydrogenase, E1 component; Thiamin diphosphate-binding fold;
A0A096QBI2	"GHMP kinases putative ATP-binding protein, expressed"	LOC100216586	39273	6.45	1.13259	0.0228713	1.14595	0.0141928	1.11645	0.120638	1.07468	0.247319	chloroplast	metabolic process;	intracellular part; cell; cell part; intracellular; cytoplasm;	ATP binding; nucleoside phosphate binding; phosphotransferase activity, alcohol group as acceptor; nucleoside binding; ion binding; nucleotide binding; organic cyclic compound binding; heterocyclic compound binding; ribonucleoside binding; carbohydrate derivative binding; kinase activity; catalytic activity; ribonucleotide binding; binding; purine ribonucleoside binding; anion binding; purine rib…	K16190	GLCAK; glucuronokinase [EC:2.7.1.43]	zma00053 Ascorbate and aldarate metabolism - Zea mays (maize); zma00520 Amino sugar and nucleotide sugar metabolism - Zea mays (maize); zma01100 Metabolic pathways - Zea mays (maize); zma00040 Pentose and glucuronate interconversions - Zea mays (maize);	IPR020568; IPR006204; IPR014721; IPR013750;	Ribosomal protein S5 domain 2-type fold; GHMP kinase N-terminal domain; Ribosomal protein S5 domain 2-type fold, subgroup; GHMP kinase, C-terminal domain;
A0A096QBK5	Putative calcium-dependent protein kinase	pco089911	48029	9.29	0.976768		1.09596		1.04911		0.981191		chloroplast	phosphorylation; cellular protein metabolic process; primary metabolic process; cellular metabolic process; phosphate-containing compound metabolic process; organic substance metabolic process; metabolic process; protein phosphorylation; phosphorus metabolic process; cellular macromolecule metabolic process; cellular protein modification process; protein metabolic process; macromolecule metabolic…		ATP binding; nucleoside phosphate binding; phosphotransferase activity, alcohol group as acceptor; nucleoside binding; ion binding; protein kinase activity; nucleotide binding; organic cyclic compound binding; heterocyclic compound binding; ribonucleoside binding; carbohydrate derivative binding; kinase activity; catalytic activity; ribonucleotide binding; binding; purine ribonucleoside binding; …				IPR000719; IPR002290; IPR011009;	Protein kinase domain; Serine/threonine/dual specificity protein kinase, catalytic domain; Protein kinase-like domain;
A0A096QBL2	ATP-citrate synthase alpha chain protein 3	pco080711	41668	4.94	0.934049	0.0355813	0.894172	0.00853795	0.978398	0.582664	0.970754	0.611187	cytosol			ATP binding; nucleoside phosphate binding; nucleoside binding; ion binding; nucleotide binding; organic cyclic compound binding; heterocyclic compound binding; ribonucleoside binding; carbohydrate derivative binding; ribonucleotide binding; binding; purine ribonucleoside binding; anion binding; purine ribonucleotide binding; adenyl ribonucleotide binding; adenyl nucleotide binding; purine nucleos…	K01648	ACLY; ATP citrate (pro-S)-lyase [EC:2.3.3.8]	zma01110 Biosynthesis of secondary metabolites - Zea mays (maize); zma01100 Metabolic pathways - Zea mays (maize); zma00020 Citrate cycle (TCA cycle) - Zea mays (maize);	IPR013816; IPR013650; IPR016102;	ATP-grasp fold, subdomain 2; ATP-grasp fold, succinyl-CoA synthetase-type; Succinyl-CoA synthetase-like;
A0A096QBP1		LOC100278117	15986	5									cytosol
A0A096QBR2	Sucrose transport protein SUT1	A0A096QBR2	61906	8.76	0.876062	0.0353311	0.858189	0.0218133	0.891563	0.106825	0.850442	0.0572318	plasma membrane	transport; single-organism localization; oligosaccharide transport; disaccharide transport; single-organism process; carbohydrate transport; organic substance transport; sucrose transport; localization; single-organism transport; establishment of localization;	membrane; intrinsic component of plasma membrane; plasma membrane part; membrane part; cell part; cell periphery; intrinsic component of membrane; integral component of plasma membrane; cell; integral component of membrane; plasma membrane;	disaccharide transmembrane transporter activity; carbohydrate transmembrane transporter activity; sugar transmembrane transporter activity; sucrose transmembrane transporter activity; oligosaccharide transmembrane transporter activity; carbohydrate transporter activity; substrate-specific transporter activity; substrate-specific transmembrane transporter activity; transmembrane transporter activi…	K15378			IPR020846;	Major facilitator superfamily domain;
A0A096QBU9	Putative cytochrome P450 superfamily protein	Zm.66894	64212	9.06	1.35209	0.0320615	1.21116	0.0347042	1.18394	0.0952804	1.09781	0.158192	chloroplast	single-organism process; metabolic process; oxidation-reduction process; single-organism metabolic process;		organic cyclic compound binding; heterocyclic compound binding; heme binding; iron ion binding; transition metal ion binding; catalytic activity; binding; ion binding; cation binding; metal ion binding; oxidoreductase activity, acting on paired donors, with incorporation or reduction of molecular oxygen; tetrapyrrole binding; oxidoreductase activity;
A0A096QC72	Gibberellin receptor GID1L2	LOC100279730	37328	5.51	0.915696	0.359899	0.957695	0.63035	1.09169	0.427688	1.02481	0.773699	cytosol	metabolic process;		hydrolase activity; catalytic activity;				IPR029058; IPR013094;	Alpha/Beta hydrolase fold; Alpha/beta hydrolase fold-3;
A0A096QCE9	1-O-acylceramide synthase	Zm.152716	47214	7.63	1.21622	0.00958345	1.04346	0.374476	1.15205	0.00958399	1.07422	0.076909	chloroplast	single-organism process; metabolic process; primary metabolic process; single-organism metabolic process; lipid metabolic process; organic substance metabolic process;		transferase activity, transferring acyl groups; catalytic activity; transferase activity; transferase activity, transferring acyl groups other than amino-acyl groups; O-acyltransferase activity;	K06129	LYPLA3; lysophospholipase III [EC:3.1.1.5]	zma00564 Glycerophospholipid metabolism - Zea mays (maize);	IPR029058;	Alpha/Beta hydrolase fold;
A0A096QCG3	SWIB/MDM2 domain containing protein isoform 1	Zm.152648	48265	6.39									cytosol			protein binding; binding;	K15223			IPR003121; IPR019835; IPR014876;	SWIB/MDM2 domain; SWIB domain; DEK, C-terminal;
A0A096QCP1	Carboxymethylenebutenolidase-like protein	Zm.84871	36183	6.71	1.07512	0.144689	1.02817	0.447166	0.782488	0.0584209	0.85192	0.136391	chloroplast			hydrolase activity; catalytic activity;	K01061	E3.1.1.45; carboxymethylenebutenolidase [EC:3.1.1.45]	zma01110 Biosynthesis of secondary metabolites - Zea mays (maize); zma01100 Metabolic pathways - Zea mays (maize);	IPR029058; IPR002925;	Alpha/Beta hydrolase fold; Dienelactone hydrolase;
A0A096QCR5	Peptidyl-prolyl cis-trans isomerase	cl61634_1	24005	9.61	0.972858	0.00488286	0.97809	0.0942782	0.951358	0.0257694	0.915982	0.00592581	chloroplast	protein folding; metabolic process; cellular protein metabolic process; cellular macromolecule metabolic process; macromolecule metabolic process; protein metabolic process; primary metabolic process; cellular process; cellular metabolic process; organic substance metabolic process;						IPR001179;	FKBP-type peptidyl-prolyl cis-trans isomerase domain;
A0A096QCR6	Dehydrogenase-like protein	Zm.15953	34297	8.25	1.04638	0.109356	1.00779	0.739869	1.12412	0.0520558	1.07118	0.165132	chloroplast	single-organism process; metabolic process; oxidation-reduction process; single-organism metabolic process;		catalytic activity; oxidoreductase activity;				IPR006076; IPR023753;	FAD dependent oxidoreductase; FAD/NAD(P)-binding domain;
A0A096QCT4	Malate dehydrogenase	A0A096QCT4	101733	8.47									chloroplast	dicarboxylic acid metabolic process; oxidation-reduction process; small molecule metabolic process; single-organism cellular process; single-organism process; carbohydrate metabolic process; primary metabolic process; cellular metabolic process; organic substance metabolic process; metabolic process; single-organism metabolic process; malate metabolic process; carboxylic acid metabolic process; o…		oxidoreductase activity, acting on CH-OH group of donors; oxidoreductase activity, acting on the CH-OH group of donors, NAD or NADP as acceptor; malate dehydrogenase activity; catalytic activity; L-malate dehydrogenase activity; oxidoreductase activity;	K00025	MDH1; malate dehydrogenase [EC:1.1.1.37]	zma01200 Carbon metabolism - Zea mays (maize); zma01110 Biosynthesis of secondary metabolites - Zea mays (maize); zma01100 Metabolic pathways - Zea mays (maize); zma00020 Citrate cycle (TCA cycle) - Zea mays (maize); zma00630 Glyoxylate and dicarboxylate metabolism - Zea mays (maize); zma00710 Carbon fixation in photosynthetic organisms - Zea mays (maize); zma00270 Cysteine and methionine metabol…	IPR022383; IPR016040; IPR001236; IPR015955;	Lactate/malate dehydrogenase, C-terminal; NAD(P)-binding domain; Lactate/malate dehydrogenase, N-terminal; Lactate dehydrogenase/glycoside hydrolase, family 4, C-terminal;
A0A096QCU2	DEAD-box ATP-dependent RNA helicase 37	LOC100501699	73956	8.7	0.901582	0.0437048	0.941139	0.0405315	1.05303	0.2323	1.11542	0.0537679	mitochondria			ATP binding; nucleoside phosphate binding; nucleoside binding; ion binding; nucleotide binding; organic cyclic compound binding; heterocyclic compound binding; ribonucleoside binding; carbohydrate derivative binding; ribonucleotide binding; binding; nucleic acid binding; purine ribonucleoside binding; anion binding; purine ribonucleotide binding; adenyl ribonucleotide binding; adenyl nucleotide b…	K11594			IPR014014; IPR011545; IPR014001; IPR027417; IPR001650;	RNA helicase, DEAD-box type, Q motif; DEAD/DEAH box helicase domain; Helicase superfamily 1/2, ATP-binding domain; P-loop containing nucleoside triphosphate hydrolase; Helicase, C-terminal;
A0A096QCX0	GrpE protein homolog	Zm.23645	36325	9.2	1.16992	0.0400551	1.04018	0.093722	1.2293	0.00123634	1.07573	0.0847766	chloroplast	protein folding; metabolic process; cellular protein metabolic process; cellular macromolecule metabolic process; macromolecule metabolic process; protein metabolic process; primary metabolic process; cellular process; cellular metabolic process; organic substance metabolic process;		nucleoside phosphate binding; chaperone binding; nucleoside-triphosphatase regulator activity; protein dimerization activity; protein binding; nucleotide binding; molecular function regulator; heterocyclic compound binding; organic cyclic compound binding; identical protein binding; enzyme regulator activity; protein homodimerization activity; binding; adenyl nucleotide binding; ATPase regulator …	K03687			IPR013805; IPR009012;	GrpE nucleotide exchange factor, coiled-coil; GrpE nucleotide exchange factor, head;
A0A096QCX3	Sec31p	TIDP2729	136824	5.3	0.985463	0.748587	0.999324	0.990066	1.1137	0.0895212	1.03668	0.539305	nuclear			protein binding; binding;	K14005	SEC31; protein transport protein SEC31	zma04141 Protein processing in endoplasmic reticulum - Zea mays (maize);	IPR017986; IPR015943;	WD40-repeat-containing domain; WD40/YVTN repeat-like-containing domain;
A0A096QCY6	"Putative 3(2),5-bisphosphate nucleotidase"	LOC100857094	40219	4.95	0.965362	0.555631	0.938743	0.289598	0.9711	0.33578	1.09721	0.0876258	nuclear	phosphorylation; glycerolipid metabolic process; phosphatidylinositol phosphorylation; single-organism cellular process; single-organism process; cellular lipid metabolic process; primary metabolic process; cellular metabolic process; lipid phosphorylation; phosphate-containing compound metabolic process; organic substance metabolic process; metabolic process; phosphorus metabolic process; lipid …			K01082	cysQ; 3'(2'), 5'-bisphosphate nucleotidase [EC:3.1.3.7]	zma00920 Sulfur metabolism - Zea mays (maize); zma01100 Metabolic pathways - Zea mays (maize);
A0A096QD13	Calmodulin-like protein 1	Zm.11725	20515	5.24	0.870755		0.920755		1.16102		1.13242		nuclear			cation binding; metal ion binding; calcium ion binding; binding; ion binding;	K02183	CALM; calmodulin	zma04626 Plant-pathogen interaction - Zea mays (maize); zma04070 Phosphatidylinositol signaling system - Zea mays (maize);	IPR002048; IPR011992;	EF-hand domain; EF-hand domain pair;
A0A096QD65		Zm.20573	21804	5.43									chloroplast
A0A096QD90	"Ferredoxin-dependent glutamate synthase, chloroplastic"	fgs1	200563	6.21	0.926921	0.107932	1.07845	0.205002	0.845304	0.0566053	1.24586	0.0222103	chloroplast	dicarboxylic acid metabolic process; organic acid biosynthetic process; single-organism process; biosynthetic process; organonitrogen compound biosynthetic process; cellular metabolic process; glutamine family amino acid biosynthetic process; organic substance metabolic process; metabolic process; cellular amino acid metabolic process; alpha-amino acid biosynthetic process; glutamate metabolic pr…		glutamate synthase activity; oxidoreductase activity, acting on the CH-NH2 group of donors; catalytic activity; oxidoreductase activity;	K00284	E1.4.7.1; glutamate synthase (ferredoxin) [EC:1.4.7.1]	zma00630 Glyoxylate and dicarboxylate metabolism - Zea mays (maize); zma00910 Nitrogen metabolism - Zea mays (maize);	IPR013785; IPR002489; IPR029055; IPR006982; IPR002932; IPR017932;	Aldolase-type TIM barrel; Glutamate synthase, alpha subunit, C-terminal; Nucleophile aminohydrolases, N-terminal; Glutamate synthase, central-N; Glutamate synthase domain; Glutamine amidotransferase type 2 domain;
A0A096QDH2	1-acyl-sn-glycerol-3-phosphate acyltransferase PLS1	pls1	40468	9.91									chloroplast	metabolic process;		transferase activity, transferring acyl groups; catalytic activity; transferase activity;	K13523	AGPAT3_4; lysophosphatidic acid acyltransferase / lysophosphatidylinositol acyltransferase [EC:2.3.1.51 2.3.1.-]	zma01110 Biosynthesis of secondary metabolites - Zea mays (maize); zma01100 Metabolic pathways - Zea mays (maize); zma00561 Glycerolipid metabolism - Zea mays (maize); zma00564 Glycerophospholipid metabolism - Zea mays (maize);	IPR002123;	Phospholipid/glycerol acyltransferase;
A0A096QDJ2	Expressed protein	LOC100382844	30348	6.25	0.975288	0.551571	0.969357	0.458095	1.05744	0.196065	0.991368	0.798064	cytosol							IPR011004;	Trimeric LpxA-like;
A0A096QDT5	"Pyruvate dehydrogenase E1 component subunit beta-1, mitochondrial"	pco118301	24900	9.28	0.941763	0.165288	0.938546	0.145269	1.14639	0.0153356	1.08641	0.124387	cytosol				K00167	BCKDHB; 2-oxoisovalerate dehydrogenase E1 component beta subunit [EC:1.2.4.4]	zma00640 Propanoate metabolism - Zea mays (maize); zma01110 Biosynthesis of secondary metabolites - Zea mays (maize); zma01100 Metabolic pathways - Zea mays (maize); zma00280 Valine, leucine and isoleucine degradation - Zea mays (maize);	IPR005475; IPR029061;	Transketolase-like, pyrimidine-binding domain; Thiamin diphosphate-binding fold;
A0A096QDW6	"Elongation factor Ts, mitochondrial"	A0A096QDW6	28803	5.46	0.887826	0.0203932	1.06335	0.0270538	0.750225	0.0380554	0.830081	0.00650235	extracellular	translational elongation; cellular protein metabolic process; biosynthetic process; primary metabolic process; cellular metabolic process; organic substance biosynthetic process; cellular biosynthetic process; organic substance metabolic process; metabolic process; cellular macromolecule biosynthetic process; cellular macromolecule metabolic process; gene expression; macromolecule metabolic proce…	cell; intracellular; cell part;	organic cyclic compound binding; heterocyclic compound binding; RNA binding; translation factor activity, nucleic acid binding; translation elongation factor activity; binding; nucleic acid binding;				IPR000095; IPR014039;	CRIB domain; Translation elongation factor EFTs/EF1B, dimerisation;
A0A096QE21	26S protease regulatory subunit 6B	si486068c09	60624	5.94	0.893415	0.122092	0.956508	0.484986	1.0295	0.702752	1.0488	0.490526	chloroplast	organic substance catabolic process; metabolic process; protein catabolic process; macromolecule catabolic process; macromolecule metabolic process; protein metabolic process; primary metabolic process; catabolic process; organic substance metabolic process;	intracellular part; cell; cell part; intracellular; cytoplasm;	ATP binding; nucleoside phosphate binding; nucleoside binding; ion binding; hydrolase activity; nucleotide binding; organic cyclic compound binding; heterocyclic compound binding; ribonucleoside binding; carbohydrate derivative binding; catalytic activity; ribonucleotide binding; binding; purine ribonucleoside binding; purine ribonucleotide binding; anion binding; adenyl ribonucleotide binding; a…	K03063	PSMC4; 26S proteasome regulatory subunit T3	zma03050 Proteasome - Zea mays (maize);	IPR003959; IPR003593; IPR027417;	ATPase, AAA-type, core; AAA+ ATPase domain; P-loop containing nucleoside triphosphate hydrolase;
A0A096QE31	Putative leucine-rich repeat receptor-like protein kinase family protein	Zm.37265	115619	6									plasma membrane	phosphorylation; cellular protein metabolic process; primary metabolic process; cellular metabolic process; phosphate-containing compound metabolic process; organic substance metabolic process; metabolic process; protein phosphorylation; phosphorus metabolic process; cellular macromolecule metabolic process; cellular protein modification process; protein metabolic process; macromolecule metabolic…		ATP binding; nucleoside phosphate binding; phosphotransferase activity, alcohol group as acceptor; nucleoside binding; ion binding; protein binding; protein kinase activity; nucleotide binding; organic cyclic compound binding; heterocyclic compound binding; ribonucleoside binding; carbohydrate derivative binding; kinase activity; catalytic activity; ribonucleotide binding; binding; purine ribonuc…				IPR000719; IPR002290; IPR013210; IPR013320; IPR011009;	Protein kinase domain; Serine/threonine/dual specificity protein kinase, catalytic domain; Leucine-rich repeat-containing N-terminal, plant-type; Concanavalin A-like lectin/glucanase domain; Protein kinase-like domain;
A0A096QE36	Expressed protein	Zm.67286	19592	6.04	1.0502	0.226626	0.934584	0.192411	0.911237	0.00295794	0.841714	0.0649661	chloroplast
A0A096QE73		LOC100280772	15705	9.42									chloroplast
A0A096QEC4	U6 snRNA-associated Sm-like protein LSm4	LOC100384520	22864	10.07	1.02705	0.74372	0.920773	0.417038	1.01113	0.944381	0.95269	0.763736	cytosol				K12623	LSM4; U6 snRNA-associated Sm-like protein LSm4	zma03018 RNA degradation - Zea mays (maize); zma03040 Spliceosome - Zea mays (maize);	IPR001163; IPR010920;	LSM domain, eukaryotic/archaea-type; LSM domain;
A0A096QEF0	"Ribose-phosphate pyrophosphokinase 1, chloroplastic"	LOC100272744	41392	5.7	0.9375		1.02823		1.28453		1.34357		chloroplast	nucleotide biosynthetic process; cellular aromatic compound metabolic process; nucleotide metabolic process; single-organism process; biosynthetic process; ribonucleoside monophosphate biosynthetic process; cellular metabolic process; phosphate-containing compound metabolic process; organic substance metabolic process; metabolic process; heterocycle metabolic process; aromatic compound biosynthet…		magnesium ion binding; ribose phosphate diphosphokinase activity; catalytic activity; binding; ion binding; metal ion binding; cation binding; diphosphotransferase activity; transferase activity; transferase activity, transferring phosphorus-containing groups;	K00948	PRPS; ribose-phosphate pyrophosphokinase [EC:2.7.6.1]	zma00030 Pentose phosphate pathway - Zea mays (maize); zma01230 Biosynthesis of amino acids - Zea mays (maize); zma01200 Carbon metabolism - Zea mays (maize); zma01110 Biosynthesis of secondary metabolites - Zea mays (maize); zma01100 Metabolic pathways - Zea mays (maize); zma00230 Purine metabolism - Zea mays (maize);	IPR029099; IPR029057;	Ribose-phosphate pyrophosphokinase, N-terminal domain; Phosphoribosyltransferase-like;
A0A096QEJ9	"Glycosyl hydrolase family 38 protein, putative, expressed"	Zm.7493	36123	5.48	1.14864	0.0203543	0.91626	0.181701	1.31808	0.00758001	1.42708	0.00250053	cytosol	single-organism carbohydrate metabolic process; metabolic process; single-organism metabolic process; monosaccharide metabolic process; single-organism process; mannose metabolic process; primary metabolic process; carbohydrate metabolic process; organic substance metabolic process; hexose metabolic process;		hydrolase activity, hydrolyzing O-glycosyl compounds; carbohydrate binding; hydrolase activity; mannosidase activity; catalytic activity; binding; hydrolase activity, acting on glycosyl bonds;				IPR011013; IPR011682;	Galactose mutarotase-like domain; Glycosyl hydrolase family 38, C-terminal;
A0A096QEP1	Serine hydroxymethyltransferase	LOC100381786	69005	7.63	0.82371	0.00553283	0.934889	0.120447	0.972937	0.578525	0.966997	0.504726	chloroplast	small molecule metabolic process; single-organism cellular process; nitrogen compound metabolic process; single-organism process; primary metabolic process; glycine metabolic process; alpha-amino acid metabolic process; cellular metabolic process; organic substance metabolic process; metabolic process; cellular amino acid metabolic process; serine family amino acid metabolic process; single-organ…		organic cyclic compound binding; heterocyclic compound binding; catalytic activity; binding; ion binding; glycine hydroxymethyltransferase activity; transferase activity, transferring one-carbon groups; anion binding; hydroxymethyl-, formyl- and related transferase activity; cofactor binding; transferase activity; pyridoxal phosphate binding;	K00600	glyA; glycine hydroxymethyltransferase [EC:2.1.2.1]	zma01230 Biosynthesis of amino acids - Zea mays (maize); zma01200 Carbon metabolism - Zea mays (maize); zma01110 Biosynthesis of secondary metabolites - Zea mays (maize); zma01100 Metabolic pathways - Zea mays (maize); zma00670 One carbon pool by folate - Zea mays (maize); zma00260 Glycine, serine and threonine metabolism - Zea mays (maize); zma00630 Glyoxylate and dicarboxylate metabolism - Zea …	IPR015424; IPR015422; IPR015421;	Pyridoxal phosphate-dependent transferase; Pyridoxal phosphate-dependent transferase, major region, subdomain 2; Pyridoxal phosphate-dependent transferase, major region, subdomain 1;
A0A096QEW9		A0A096QEW9	14057	10.59									nuclear, plasma membrane			oxidoreductase activity, acting on the CH-CH group of donors; catalytic activity; oxidoreductase activity;
A0A096QEY4	Apospory-associated protein C	LOC100280296	45345	5.24	0.93256	0.069991	0.929204	0.0642028	1.15348	0.056277	1.22582	0.0422507	cytoskeleton	metabolic process; carbohydrate metabolic process; primary metabolic process; organic substance metabolic process;		carbohydrate binding; isomerase activity; catalytic activity; binding;	K01792	E5.1.3.15; glucose-6-phosphate 1-epimerase [EC:5.1.3.15]	zma00010 Glycolysis / Gluconeogenesis - Zea mays (maize); zma01110 Biosynthesis of secondary metabolites - Zea mays (maize); zma01100 Metabolic pathways - Zea mays (maize);	IPR011013; IPR014718;	Galactose mutarotase-like domain; Glycoside hydrolase-type carbohydrate-binding, subgroup;
A0A096QEZ3	Putative receptor serine/threonine kinase PR5K	Zm.23524	26829	4.13	1.26326	0.00636316	0.91797	0.162798	1.00384	0.906069	0.852392	0.0154909	extracellular
A0A096QF11	Putative WD40-like beta propeller repeat family protein	Zm.40574	74910	5.86	0.907566	0.0714884	1.03487	0.0767301	1.12531	0.122426	1.20802	0.0370021	cytosol			protein binding; binding;				IPR015943;	WD40/YVTN repeat-like-containing domain;
A0A096QF24		A0A096QF24	26529	4.45	0.984101	0.320271	0.988407	0.527736	0.934373	0.0609343	1.04516	0.121161	chloroplast
A0A096QF54	Chloroplast thylakoidal processing peptidase-like protein	A0A096QF54	29450	5.33	1.04547	0.164765	0.935693	0.0202229	1.08004	0.039856	1.00338	0.858089	chloroplast	proteolysis; metabolic process; macromolecule metabolic process; protein metabolic process; primary metabolic process; organic substance metabolic process;	intrinsic component of membrane; membrane; integral component of membrane; membrane part;	peptidase activity, acting on L-amino acid peptides; hydrolase activity; peptidase activity; catalytic activity; serine hydrolase activity; serine-type peptidase activity;	K03100	lepB; signal peptidase I [EC:3.4.21.89]	zma03060 Protein export - Zea mays (maize);	IPR019759; IPR015927; IPR028360;	Peptidase S24/S26A/S26B; Peptidase S24/S26A/S26B/S26C; Peptidase S24/S26, beta-ribbon domain;
A0A096QF60	Putative DNA-directed RNA polymerase beta' subunit family protein	Zm.93519	144529	6.26									cytosol	heterocycle biosynthetic process; cellular aromatic compound metabolic process; nucleic acid-templated transcription; nucleobase-containing compound biosynthetic process; organic cyclic compound metabolic process; nitrogen compound metabolic process; RNA biosynthetic process; biosynthetic process; primary metabolic process; organic substance biosynthetic process; cellular metabolic process; cellu…		organic cyclic compound binding; heterocyclic compound binding; DNA binding; nucleotidyltransferase activity; RNA polymerase activity; catalytic activity; binding; nucleic acid binding; DNA-directed RNA polymerase activity; transferase activity; transferase activity, transferring phosphorus-containing groups;	K03046	rpoC; DNA-directed RNA polymerase subunit beta' [EC:2.7.7.6]	zma00240 Pyrimidine metabolism - Zea mays (maize); zma01100 Metabolic pathways - Zea mays (maize); zma03020 RNA polymerase - Zea mays (maize); zma00230 Purine metabolism - Zea mays (maize);	IPR007081;	RNA polymerase Rpb1, domain 5;
A0A096QFF3		A0A096QFF3	17318	6.9	0.457176		0.553819		1.15576		1.39921		cytoskeleton	proteolysis; metabolic process; macromolecule metabolic process; protein metabolic process; primary metabolic process; organic substance metabolic process;		peptidase activity, acting on L-amino acid peptides; hydrolase activity; peptidase activity; catalytic activity; serine hydrolase activity; serine-type peptidase activity;				IPR001375; IPR029058;	Peptidase S9, prolyl oligopeptidase, catalytic domain; Alpha/Beta hydrolase fold;
A0A096QFJ6	Putative ABC transporter	Zm.37820	100050	9.26	0.8432	0.011433	0.936987	0.124143	1.01583	0.725303	1.11635	0.0554933	chloroplast							IPR004147; IPR011009;	UbiB domain; Protein kinase-like domain;
A0A096QFX2	Putative permease 1	Zm.94512	65062	9.13	1.12628	0.191693	1.09941	0.282954	0.983902	0.784447	1.00047	0.991625	plasma membrane	transport; transmembrane transport; single-organism localization; single-organism cellular process; single-organism process; localization; cellular process; single-organism transport; establishment of localization;	membrane;	transporter activity;	K14611
A0A096QG13	Expressed protein	umc1105	16430	5.06									cytosol
A0A096QG19	ATP synthase subunit beta	Zm.155593	67059	5.95	0.622098		0.932746		0.993548		0.931797		mitochondria	nucleoside metabolic process; purine nucleoside metabolic process; purine ribonucleoside monophosphate metabolic process; nucleotide metabolic process; energy coupled proton transmembrane transport, against electrochemical gradient; single-organism process; biosynthetic process; nucleoside biosynthetic process; purine ribonucleoside biosynthetic process; ribonucleoside monophosphate biosynthetic …	intracellular organelle; membrane; mitochondrial part; organelle membrane; cytoplasm; intracellular organelle part; organelle envelope; macromolecular complex; intracellular part; cell; mitochondrial membrane part; organelle part; mitochondrion; proton-transporting ATP synthase complex; organelle; intracellular membrane-bounded organelle; mitochondrial envelope; proton-transporting ATP synthase c…	ATPase activity, coupled to transmembrane movement of ions; nucleoside phosphate binding; primary active transmembrane transporter activity; substrate-specific transporter activity; ATPase activity, coupled to transmembrane movement of ions, rotational mechanism; hydrolase activity, acting on acid anhydrides; monovalent inorganic cation transmembrane transporter activity; hydrolase activity; hydr…	K02133	ATPeF1B; F-type H+-transporting ATPase subunit beta [EC:3.6.3.14]	zma00190 Oxidative phosphorylation - Zea mays (maize); zma01100 Metabolic pathways - Zea mays (maize);	IPR000793; IPR003593; IPR004100; IPR020971; IPR000194; IPR027417; IPR024034;	ATPase, F1/V1/A1 complex, alpha/beta subunit, C-terminal; AAA+ ATPase domain; ATPase, F1 complex alpha/beta subunit, N-terminal domain; ATP synthase, F1 beta subunit; ATPase, F1/V1/A1 complex, alpha/beta subunit, nucleotide-binding domain; P-loop containing nucleoside triphosphate hydrolase; ATPase, F1 complex beta subunit/V1 complex, C-terminal;
A0A096QG94		Zm.13450	220386	5.09									cytosol	regulation of cellular process; regulation of gene expression; regulation of transcription, DNA-templated; cellular aromatic compound metabolic process; regulation of cellular biosynthetic process; regulation of primary metabolic process; regulation of macromolecule metabolic process; regulation of nucleobase-containing compound metabolic process; nitrogen compound metabolic process; organic cycl…		organic cyclic compound binding; heterocyclic compound binding; DNA binding; binding; nucleic acid binding;	K11292			IPR012340; IPR003029; IPR028088; IPR023323; IPR028083; IPR006641; IPR000980; IPR027999; IPR012337; IPR023097; IPR010994; IPR028231;	Nucleic acid-binding, OB-fold; S1 domain; Helix-turn-helix DNA-binding domain of Spt6; Tex-like domain; Spt6 acidic, N-terminal domain; YqgF/RNase H-like domain; SH2 domain; Death-like domain of Spt6; Ribonuclease H-like domain; Tex RuvX-like domain; RuvA domain 2-like; Transcription elongation factor Spt6, YqgF domain;
A0A096QGB9		A0A096QGB9	94147	5.88	1.03069		0.935644		1.09137		1.00201		cytosol	glycyl-tRNA aminoacylation; cellular aromatic compound metabolic process; cellular protein metabolic process; single-organism process; biosynthetic process; tRNA aminoacylation; cellular metabolic process; organic substance metabolic process; metabolic process; cellular amino acid metabolic process; heterocycle metabolic process; nucleobase-containing compound metabolic process; cellular nitrogen…	intracellular part; cell; cell part; intracellular; cytoplasm;	ligase activity, forming aminoacyl-tRNA and related compounds; ATP binding; nucleoside phosphate binding; ligase activity, forming carbon-oxygen bonds; nucleoside binding; ion binding; ligase activity; nucleotide binding; organic cyclic compound binding; heterocyclic compound binding; glycine-tRNA ligase activity; ribonucleoside binding; carbohydrate derivative binding; ribonucleotide binding; ca…	K01880	GARS; glycyl-tRNA synthetase [EC:6.1.1.14]	zma00970 Aminoacyl-tRNA biosynthesis - Zea mays (maize);	IPR002314; IPR004154; IPR009068; IPR000738; IPR006195;	Aminoacyl-tRNA synthetase, class II (G/ P/ S/T); Anticodon-binding; S15/NS1, RNA-binding; WHEP-TRS domain; Aminoacyl-tRNA synthetase, class II;
A0A096QGK8	"Hydrogen-transporting ATP synthase, rotational mechanism"	pco141739	9640	9.64	0.910626		0.962264		0.95837		0.782108		chloroplast	nucleoside metabolic process; purine nucleoside metabolic process; purine ribonucleoside monophosphate metabolic process; nucleotide metabolic process; single-organism process; purine ribonucleoside biosynthetic process; nucleoside biosynthetic process; biosynthetic process; ribonucleoside monophosphate biosynthetic process; cellular metabolic process; phosphate-containing compound metabolic proc…	intracellular organelle; membrane; mitochondrial part; organelle membrane; organelle envelope; intracellular organelle part; cytoplasm; macromolecular complex; intracellular part; mitochondrial proton-transporting ATP synthase complex, coupling factor F(o); cell; mitochondrial membrane part; proton-transporting ATP synthase complex; mitochondrion; organelle part; intracellular membrane-bounded or…	ion transmembrane transporter activity; substrate-specific transporter activity; monovalent inorganic cation transmembrane transporter activity; inorganic cation transmembrane transporter activity; hydrogen ion transmembrane transporter activity; cation transmembrane transporter activity; substrate-specific transmembrane transporter activity; transporter activity; transmembrane transporter activi…	K02140	ATPeFG; F-type H+-transporting ATPase subunit g	zma00190 Oxidative phosphorylation - Zea mays (maize); zma01100 Metabolic pathways - Zea mays (maize);
A0A096QGN4	2-oxoglutarate/malate carrier protein	LOC100500990	40082	9.63	0.967475	0.033334	1.01239	0.50972	1.02075	0.625953	1.08547	0.259899	cytosol	transport; transmembrane transport; single-organism localization; single-organism cellular process; single-organism process; localization; cellular process; single-organism transport; establishment of localization;			K15104			IPR023395;	Mitochondrial carrier domain;
A0A096QGT8	Late embryogenesis-abundant protein Lea14-A-like	Zm.15904	23326	4.83	0.882122		0.965619		0.766323		0.919244		cytosol	response to water deprivation; response to acid chemical; response to chemical; response to stress; response to water; response to abiotic stimulus; response to oxygen-containing compound; response to inorganic substance; response to stimulus; response to desiccation;						IPR013783; IPR013990; IPR004864;	Immunoglobulin-like fold; Water stress and hypersensitive response domain; Late embryogenesis abundant protein, LEA-14;
A0A096QHE8	IN2-1 protein	pco124824	41368	6.15	0.943174	0.125779	1.00069	0.988584	0.724727	0.00348264	1.05788	0.355647	chloroplast			protein binding; binding;	K00799	GST; glutathione S-transferase [EC:2.5.1.18]	zma00480 Glutathione metabolism - Zea mays (maize);	IPR010987; IPR012336; IPR004045;	Glutathione S-transferase, C-terminal-like; Thioredoxin-like fold; Glutathione S-transferase, N-terminal;
A0A096QHG2		LOC100281557	67637	4.94									cytosol			binding;	K12864	CTNNBL1; beta-catenin-like protein 1	zma03040 Spliceosome - Zea mays (maize);	IPR011989; IPR013180; IPR016024;	Armadillo-like helical; Beta-catenin-like protein 1, N-terminal; Armadillo-type fold;
A0A096QHH6	T-complex protein 1 subunit delta	LOC100272988	71591	5.54	0.950307	0.215803	1.00904	0.750212	1.03669	0.228653	0.984323	0.555895	cytosol	protein folding; metabolic process; cellular protein metabolic process; cellular macromolecule metabolic process; macromolecule metabolic process; protein metabolic process; primary metabolic process; cellular process; cellular metabolic process; organic substance metabolic process;		ATP binding; nucleoside phosphate binding; nucleoside binding; ion binding; protein binding; nucleotide binding; organic cyclic compound binding; heterocyclic compound binding; ribonucleoside binding; carbohydrate derivative binding; ribonucleotide binding; binding; purine ribonucleoside binding; anion binding; purine ribonucleotide binding; unfolded protein binding; adenyl ribonucleotide binding…	K09497			IPR027410; IPR027409; IPR027413;	TCP-1-like chaperonin intermediate domain; GroEL-like apical domain; GroEL-like equatorial domain;
A0A096QHJ3	Mg-protoporphyrin IX chelatase	A0A096QHJ3	95773	5.39	0.869021	0.136349	0.894949	0.218328	1.01216	0.908236	1.16325	0.114901	chloroplast	cofactor biosynthetic process; pigment biosynthetic process; cellular aromatic compound metabolic process; chlorophyll metabolic process; single-organism process; biosynthetic process; organonitrogen compound biosynthetic process; cellular metabolic process; organic substance metabolic process; metabolic process; porphyrin-containing compound metabolic process; heterocycle metabolic process; arom…		ATP binding; nucleoside phosphate binding; ligase activity; nucleoside binding; ion binding; magnesium chelatase activity; ligase activity, forming nitrogen-metal bonds; ligase activity, forming nitrogen-metal bonds, forming coordination complexes; nucleotide binding; organic cyclic compound binding; heterocyclic compound binding; ribonucleoside binding; carbohydrate derivative binding; catalytic…	K03404	chlD; magnesium chelatase subunit D [EC:6.6.1.1]	zma00860 Porphyrin and chlorophyll metabolism - Zea mays (maize); zma01110 Biosynthesis of secondary metabolites - Zea mays (maize); zma01100 Metabolic pathways - Zea mays (maize);	IPR003593; IPR000523; IPR027417; IPR002035;	AAA+ ATPase domain; Magnesium chelatase ChlI domain; P-loop containing nucleoside triphosphate hydrolase; von Willebrand factor, type A;
A0A096QHM6	3-oxoacyl-reductase	cl13451_1	41340	9.25	1.06596	0.470767	1.03223	0.481496	0.955506	0.350434	1.01947	0.102395	chloroplast	single-organism biosynthetic process; organic acid biosynthetic process; oxidation-reduction process; small molecule metabolic process; single-organism cellular process; single-organism process; cellular lipid metabolic process; biosynthetic process; fatty acid metabolic process; primary metabolic process; cellular metabolic process; fatty acid biosynthetic process; organic substance biosynthetic…		nucleoside phosphate binding; 3-oxoacyl-[acyl-carrier-protein] reductase (NADPH) activity; nucleotide binding; cofactor binding; transferase activity, transferring acyl groups other than amino-acyl groups; oxidoreductase activity; oxidoreductase activity, acting on CH-OH group of donors; heterocyclic compound binding; organic cyclic compound binding; oxidoreductase activity, acting on the CH-OH g…	K00059	fabG; 3-oxoacyl-[acyl-carrier protein] reductase [EC:1.1.1.100]	zma00780 Biotin metabolism - Zea mays (maize); zma01040 Biosynthesis of unsaturated fatty acids - Zea mays (maize); zma01212 Fatty acid metabolism - Zea mays (maize); zma01100 Metabolic pathways - Zea mays (maize); zma00061 Fatty acid biosynthesis - Zea mays (maize);	IPR016040; IPR013968;	NAD(P)-binding domain; Polyketide synthase, ketoreductase domain;
A0A096QHN7	"Harpin-induced protein 1 containing protein, expressed"	A0A096QHN7	25115	9.45									vacuolar membrane							IPR004864;	Late embryogenesis abundant protein, LEA-14;
A0A096QHR4	Tubulin beta-7 chain isoform 1	tub7	55452	4.76	1.04894	0.470115	1.01489	0.800385	1.03332	0.593621	0.869273	0.121757	nuclear	single-organism cellular process; single-organism process; microtubule-based process; cellular process;	intracellular organelle; microtubule; intracellular non-membrane-bounded organelle; cytoskeletal part; intracellular organelle part; macromolecular complex; intracellular part; cell; organelle part; non-membrane-bounded organelle; organelle; cytoskeleton; microtubule cytoskeleton; cell part; intracellular; protein complex;	nucleoside phosphate binding; nucleoside binding; ion binding; hydrolase activity, acting on acid anhydrides; hydrolase activity; nucleotide binding; nucleoside-triphosphatase activity; organic cyclic compound binding; heterocyclic compound binding; ribonucleoside binding; carbohydrate derivative binding; pyrophosphatase activity; catalytic activity; structural constituent of cytoskeleton; ribonu…	K07375	TUBB; tubulin beta	zma04145 Phagosome - Zea mays (maize);	IPR003008; IPR023123; IPR008280; IPR018316;	Tubulin/FtsZ, GTPase domain; Tubulin, C-terminal; Tubulin/FtsZ, C-terminal; Tubulin/FtsZ, 2-layer sandwich domain;
A0A096QHZ1		Zm.93887	34149	5.07									nuclear	response to stress; response to stimulus;
A0A096QHZ4	60S ribosomal protein L30	Zm.161779	16701	9.54	0.950394	0.385243	0.947766	0.145689	1.05834	0.291134	1.09807	0.00641598	chloroplast	cellular protein metabolic process; biosynthetic process; primary metabolic process; cellular metabolic process; organic substance biosynthetic process; cellular biosynthetic process; organic substance metabolic process; metabolic process; cellular macromolecule biosynthetic process; cellular macromolecule metabolic process; gene expression; macromolecule metabolic process; protein metabolic proc…	ribosome; organelle; intracellular organelle; intracellular non-membrane-bounded organelle; cell part; intracellular; cytoplasm; macromolecular complex; intracellular part; cell; ribonucleoprotein complex; cytoplasmic part; non-membrane-bounded organelle;	structural constituent of ribosome; structural molecule activity;	K02908	RP-L30e; large subunit ribosomal protein L30e	zma03010 Ribosome - Zea mays (maize);	IPR029064; IPR004038;	50S ribosomal protein L30e-like; Ribosomal protein L7Ae/L30e/S12e/Gadd45;
A0A096QI12	"Arginine biosynthesis bifunctional protein ArgJ, chloroplastic"	pco075894	53358	6.13	0.97869	0.49023	0.923982	0.0848519	1.07092	0.0923456	0.971836	0.509748	chloroplast	glutamine family amino acid metabolic process; cellular amino acid biosynthetic process; arginine biosynthetic process; organic acid biosynthetic process; single-organism biosynthetic process; small molecule metabolic process; single-organism cellular process; arginine metabolic process; single-organism process; nitrogen compound metabolic process; biosynthetic process; alpha-amino acid metabolic…		glutamate N-acetyltransferase activity; transferase activity, transferring acyl groups; N-acetyltransferase activity; transferase activity, transferring acyl groups other than amino-acyl groups; transferase activity; catalytic activity; acetyltransferase activity; N-acyltransferase activity;	K00620	argJ; glutamate N-acetyltransferase / amino-acid N-acetyltransferase [EC:2.3.1.35 2.3.1.1]	zma01230 Biosynthesis of amino acids - Zea mays (maize); zma01110 Biosynthesis of secondary metabolites - Zea mays (maize); zma01100 Metabolic pathways - Zea mays (maize); zma01210 2-Oxocarboxylic acid metabolism - Zea mays (maize); zma00220 Arginine biosynthesis - Zea mays (maize);	IPR016117;	ArgJ-like domain;
A0A096QI46		pco087010a	31868	4.9									cytosol				K10088	OS9; protein OS-9	zma04141 Protein processing in endoplasmic reticulum - Zea mays (maize);	IPR009011; IPR012913;	Mannose-6-phosphate receptor binding domain; Glucosidase II beta subunit-like;
A0A096QID4	"Probable zinc metalloprotease EGY2, chloroplastic"	LOC100193065	65861	4.66	1.12518	0.0497198	1.01419	0.71702	1.07793	0.0843591	0.919393	0.0737126	chloroplast	proteolysis; metabolic process; macromolecule metabolic process; protein metabolic process; primary metabolic process; organic substance metabolic process;		endopeptidase activity; metalloendopeptidase activity; peptidase activity; catalytic activity; peptidase activity, acting on L-amino acid peptides; hydrolase activity; metallopeptidase activity;				IPR008915;	Peptidase M50;
A0A096QIN9	OSJNBb0011N17.20 protein	Zm.96397	87081	5.02	0.931944	0.325369	0.991534	0.78299	0.967962	0.500367	1.03374	0.345046	cytosol			binding;				IPR003891; IPR016024; IPR016021;	Initiation factor eIF-4 gamma, MA3; Armadillo-type fold; MIF4G-like domain;
A0A096QIP3	Putative 5-oxoprolinase	Zm.142060	155261	5.72									cytosol			hydrolase activity; catalytic activity;	K01469	OPLAH; 5-oxoprolinase (ATP-hydrolysing) [EC:3.5.2.9]	zma00480 Glutathione metabolism - Zea mays (maize);	IPR008040;	Hydantoinaseoxoprolinase, N-terminal;
A0A096QIX5	Proteasome subunit beta type	Zm.1066	13571	9.41	0.957425	0.17609	1.04802	0.245735	1.11334	0.0563112	1.16053	0.0014347	cytosol	proteolysis involved in cellular protein catabolic process; cellular macromolecule catabolic process; cellular protein catabolic process; cellular protein metabolic process; primary metabolic process; cellular metabolic process; organic substance metabolic process; organic substance catabolic process; metabolic process; protein catabolic process; macromolecule catabolic process; cellular macromol…	proteasome complex; cell part; intracellular; proteasome core complex; macromolecular complex; intracellular part; protein complex; cell;	endopeptidase activity; threonine-type endopeptidase activity; peptidase activity; threonine-type peptidase activity; catalytic activity; peptidase activity, acting on L-amino acid peptides; hydrolase activity;	K02735	PSMB3; 20S proteasome subunit beta 3 [EC:3.4.25.1]	zma03050 Proteasome - Zea mays (maize);	IPR029055;	Nucleophile aminohydrolases, N-terminal;
A0A096QJA0		A0A096QJA0	13644	6.82	0.889875	0.0511918	0.944116	0.404792	0.94924	0.438379	1.03201	0.244895	chloroplast							IPR018826;	WW-domain-binding protein;
A0A096QJR7	Ornithine carbamoyltransferase	LOC100280306	46073	6.42	0.949137		0.891916		1.13228		1.30583		chloroplast	small molecule metabolic process; single-organism cellular process; nitrogen compound metabolic process; single-organism process; alpha-amino acid metabolic process; primary metabolic process; cellular metabolic process; ornithine metabolic process; organic substance metabolic process; metabolic process; cellular amino acid metabolic process; single-organism metabolic process; carboxylic acid met…		carboxyl- or carbamoyltransferase activity; amino acid binding; carboxylic acid binding; catalytic activity; binding; ion binding; organic acid binding; transferase activity, transferring one-carbon groups; anion binding; ornithine carbamoyltransferase activity; transferase activity; small molecule binding;	K00611	OTC; ornithine carbamoyltransferase [EC:2.1.3.3]	zma01230 Biosynthesis of amino acids - Zea mays (maize); zma01110 Biosynthesis of secondary metabolites - Zea mays (maize); zma01100 Metabolic pathways - Zea mays (maize); zma00220 Arginine biosynthesis - Zea mays (maize);	IPR006132; IPR006131;	Aspartate/ornithine carbamoyltransferase, carbamoyl-P binding; Aspartate/ornithine carbamoyltransferase, Asp/Orn-binding domain;
A0A096QJW7	"Glutamyl-tRNA synthetase, cytoplasmic"	LOC100383320	98451	8.09	1.04208	0.218233	1.15488	0.00306407	1.08314	0.0492172	1.07483	0.0724422	chloroplast	cellular aromatic compound metabolic process; cellular protein metabolic process; single-organism process; biosynthetic process; tRNA aminoacylation; cellular metabolic process; organic substance metabolic process; metabolic process; cellular amino acid metabolic process; heterocycle metabolic process; nucleobase-containing compound metabolic process; cellular nitrogen compound metabolic process;…	intracellular part; cell; cell part; intracellular; cytoplasm;	ligase activity, forming aminoacyl-tRNA and related compounds; ATP binding; nucleoside phosphate binding; ligase activity, forming carbon-oxygen bonds; glutamate-tRNA ligase activity; nucleoside binding; ion binding; ligase activity; nucleotide binding; organic cyclic compound binding; heterocyclic compound binding; ribonucleoside binding; carbohydrate derivative binding; catalytic activity; ribo…	K01885	EARS; glutamyl-tRNA synthetase [EC:6.1.1.17]	zma00860 Porphyrin and chlorophyll metabolism - Zea mays (maize); zma00970 Aminoacyl-tRNA biosynthesis - Zea mays (maize); zma01110 Biosynthesis of secondary metabolites - Zea mays (maize); zma01100 Metabolic pathways - Zea mays (maize);	IPR020061; IPR020056; IPR004046; IPR020058; IPR011035; IPR014729; IPR010987; IPR020059;	Glutamyl/glutaminyl-tRNA synthetase, class Ib, alpha-bundle domain; Ribosomal protein L25/Gln-tRNA synthetase, beta-barrel domain; Glutathione S-transferase, C-terminal; Glutamyl/glutaminyl-tRNA synthetase, class Ib, catalytic domain; Ribosomal protein L25/Gln-tRNA synthetase, anti-codon-binding domain; Rossmann-like alpha/beta/alpha sandwich fold; Glutathione S-transferase, C-terminal-like; Glut…
A0A096QJZ3		Zm.84642	44222	9.72	0.987423	0.630797	0.989681	0.577794	1.0437	0.294035	1.07006	0.085214	chloroplast
A0A096QK58	Latex-abundant protein-like protein	LOC100274565	54628	5.75	1.01151	0.688478	0.920384	0.123878	1.05266	0.337811	1.07254	0.299956	cytosol	proteolysis; metabolic process; macromolecule metabolic process; protein metabolic process; primary metabolic process; organic substance metabolic process;		endopeptidase activity; peptidase activity, acting on L-amino acid peptides; cysteine-type peptidase activity; hydrolase activity; peptidase activity; cysteine-type endopeptidase activity; catalytic activity;				IPR029030; IPR011600;	Caspase-like domain; Peptidase C14, caspase domain;
A0A096QK59	OSJNBb0011N17.8 protein	LOC100285930	62835	8.23	1.03992	0.0601402	0.961674	0.116689	1.06675	0.145907	1.1704	0.000660447	chloroplast			catalytic activity;	K06617	E2.4.1.82; raffinose synthase [EC:2.4.1.82]	zma00052 Galactose metabolism - Zea mays (maize);	IPR013785; IPR017853;	Aldolase-type TIM barrel; Glycoside hydrolase superfamily;
A0A096QK81	Branched-chain-amino-acid aminotransferase	Zm.10852	28639	6.21	0.994861	0.887504	0.967626	0.381279	1.14	0.331325	0.97	0.78175	chloroplast	metabolic process;		catalytic activity;	K00826	E2.6.1.42; branched-chain amino acid aminotransferase [EC:2.6.1.42]	zma01230 Biosynthesis of amino acids - Zea mays (maize); zma01110 Biosynthesis of secondary metabolites - Zea mays (maize); zma01210 2-Oxocarboxylic acid metabolism - Zea mays (maize); zma00270 Cysteine and methionine metabolism - Zea mays (maize); zma01100 Metabolic pathways - Zea mays (maize); zma00770 Pantothenate and CoA biosynthesis - Zea mays (maize); zma00280 Valine, leucine and isoleucine…
A0A096QKA8	"Hsp90 protein, expressed"	A0A096QKA8	45577	4.83	1.01786		1.09769		0.914761		1.21933		chloroplast	protein folding; metabolic process; response to stress; cellular protein metabolic process; cellular macromolecule metabolic process; macromolecule metabolic process; protein metabolic process; response to stimulus; primary metabolic process; cellular process; cellular metabolic process; organic substance metabolic process;		ATP binding; nucleoside phosphate binding; nucleoside binding; ion binding; protein binding; nucleotide binding; organic cyclic compound binding; heterocyclic compound binding; ribonucleoside binding; carbohydrate derivative binding; ribonucleotide binding; binding; purine ribonucleoside binding; anion binding; purine ribonucleotide binding; unfolded protein binding; adenyl ribonucleotide binding…	K09487	HSP90B; heat shock protein 90kDa beta	zma04626 Plant-pathogen interaction - Zea mays (maize); zma04141 Protein processing in endoplasmic reticulum - Zea mays (maize);	IPR020568;	Ribosomal protein S5 domain 2-type fold;
A0A096QKB3	Mitochondrial carrier protein-like	Zm.26367	42896	9.23	0.944591	0.233182	0.995712	0.929247	0.953071	0.187461	0.981417	0.70986	chloroplast				K15111			IPR023395;	Mitochondrial carrier domain;
A0A096QKD1	Chloroplast 30S ribosomal protein S10	A0A096QKD1	23433	9.07	0.96394	0.628682	1.0384	0.637893	0.981292	0.768256	0.992234	0.868412	chloroplast	cellular protein metabolic process; biosynthetic process; primary metabolic process; cellular metabolic process; organic substance biosynthetic process; cellular biosynthetic process; organic substance metabolic process; metabolic process; cellular macromolecule biosynthetic process; cellular macromolecule metabolic process; gene expression; macromolecule metabolic process; protein metabolic proc…	ribosome; organelle; intracellular organelle; intracellular non-membrane-bounded organelle; cell part; intracellular; cytoplasm; macromolecular complex; intracellular part; cell; ribonucleoprotein complex; cytoplasmic part; non-membrane-bounded organelle;	organic cyclic compound binding; heterocyclic compound binding; RNA binding; binding; nucleic acid binding; structural molecule activity; structural constituent of ribosome;	K02946	RP-S10; small subunit ribosomal protein S10	zma03010 Ribosome - Zea mays (maize);	IPR027486;	Ribosomal protein S10 domain;
A0A096QKF2	Apospory-associated protein C-like	csu996	41301	5.68	1.0126	0.812616	1.03249	0.184627	1.04025	0.373257	0.982698	0.680956	chloroplast	metabolic process; carbohydrate metabolic process; primary metabolic process; organic substance metabolic process;		carbohydrate binding; isomerase activity; catalytic activity; binding;	K01792	E5.1.3.15; glucose-6-phosphate 1-epimerase [EC:5.1.3.15]	zma00010 Glycolysis / Gluconeogenesis - Zea mays (maize); zma01110 Biosynthesis of secondary metabolites - Zea mays (maize); zma01100 Metabolic pathways - Zea mays (maize);	IPR011013; IPR014718;	Galactose mutarotase-like domain; Glycoside hydrolase-type carbohydrate-binding, subgroup;
A0A096QKG9	"Ribulose-1,5-bisphosphate carboxylase/oxygenase small subunit N-methyltransferase I"	LOC100193433	64306	5.42	1.00532	0.624726	1.00898	0.734706	1.00033	0.99593	0.997668	0.970843	chloroplast							IPR015353;	Rubisco LSMT, substrate-binding domain;
A0A096QKN7		Zm.141746	38157	9.5	1.10738	0.0159619	1.03489	0.0405669	1.21564	0.00179043	1.10719	0.0942142	chloroplast	metabolic process; cellular metabolic process; cellular process; photosynthesis;	membrane; photosystem II; extrinsic component of membrane; photosystem II oxygen evolving complex; thylakoid membrane; macromolecular complex; intracellular part; cell; photosynthetic membrane; photosystem; catalytic complex; intracellular; cell part; membrane part; oxidoreductase complex; thylakoid; protein complex; thylakoid part;	cation binding; metal ion binding; calcium ion binding; binding; ion binding;	K02717	psbP; photosystem II oxygen-evolving enhancer protein 2	zma01100 Metabolic pathways - Zea mays (maize); zma00195 Photosynthesis - Zea mays (maize);	IPR016123;	Mog1/PsbP, alpha/beta/alpha sandwich;
A0A096QKP1	L-ascorbate peroxidase	Zm.2846	27412	9.01	1.13592	0.264331	1.18219	0.230629	1.11564	0.619081	0.869739	0.383577	chloroplast	metabolic process; response to stress; oxidation-reduction process; single-organism metabolic process; response to oxidative stress; single-organism process; response to stimulus;		organic cyclic compound binding; heterocyclic compound binding; heme binding; catalytic activity; binding; antioxidant activity; peroxidase activity; tetrapyrrole binding; oxidoreductase activity; oxidoreductase activity, acting on peroxide as acceptor;	K00434	E1.11.1.11; L-ascorbate peroxidase [EC:1.11.1.11]	zma00053 Ascorbate and aldarate metabolism - Zea mays (maize); zma00480 Glutathione metabolism - Zea mays (maize);	IPR002016;	Haem peroxidase, plant/fungal/bacterial;
A0A096QKR3		Zm.26135	12505	9.99	1.13191		0.924468		0.778769		0.877788		chloroplast
A0A096QKS6	Putative Ntdin	Zm.8116	19615	9.21	1.10949		1.01668		1.2147		1.20436		chloroplast							IPR001763;	Rhodanese-like domain;
A0A096QKY4		LOC100381607	116461	5.36									nuclear
A0A096QKY6	Probable nucleoredoxin 1-1	A0A096QKY6	78023	4.8	0.996305	0.884742	0.986228	0.664484	0.953991	0.147953	0.947731	0.107947	cytoskeleton	regulation of cellular process; homeostatic process; regulation of biological quality; metabolic process; regulation of biological process; oxidation-reduction process; single-organism metabolic process; cell redox homeostasis; single-organism cellular process; cellular homeostasis; single-organism process; cellular process; biological regulation;		protein-disulfide reductase activity; oxidoreductase activity, acting on a sulfur group of donors; oxidoreductase activity, acting on NAD(P)H; catalytic activity; oxidoreductase activity, acting on a sulfur group of donors, NAD(P) as acceptor; oxidoreductase activity;	K17609			IPR012336; IPR011424;	Thioredoxin-like fold; C1-like;
A0A096QL33		LOC100275445	28565	5.66									chloroplast			hydrolase activity; catalytic activity;				IPR015797;	NUDIX hydrolase domain-like;
A0A096QLA7	ATP synthase gamma chain	Zm.53129	53464	9.02	0.989829	0.397771	0.999672	0.971039	0.954393	0.0107161	0.975184	0.0816197	chloroplast	nucleoside metabolic process; purine nucleoside metabolic process; purine ribonucleoside monophosphate metabolic process; nucleotide metabolic process; single-organism process; purine ribonucleoside biosynthetic process; nucleoside biosynthetic process; biosynthetic process; ribonucleoside monophosphate biosynthetic process; cellular metabolic process; phosphate-containing compound metabolic proc…	proton-transporting ATP synthase complex, catalytic core F(1); membrane; membrane part; cell part; intracellular; proton-transporting two-sector ATPase complex; macromolecular complex; proton-transporting two-sector ATPase complex, catalytic domain; intracellular part; protein complex; cell; proton-transporting ATP synthase complex;	active transmembrane transporter activity; ATPase activity, coupled to transmembrane movement of ions; ion transmembrane transporter activity; primary active transmembrane transporter activity; ATPase activity, coupled to transmembrane movement of ions, rotational mechanism; hydrolase activity, acting on acid anhydrides; substrate-specific transporter activity; monovalent inorganic cation transme…	K02115	ATPF1G; F-type H+-transporting ATPase subunit gamma	zma00190 Oxidative phosphorylation - Zea mays (maize); zma01100 Metabolic pathways - Zea mays (maize); zma00195 Photosynthesis - Zea mays (maize);	IPR023633;	ATPase, F1 complex, gamma subunit domain;
A0A096QLC3	Isochorismatase hydrolase-like	Zm.27623	31742	9.59	0.868068	0.0100191	0.981718	0.354	1.0171	0.675947	1.12477	0.0326634	chloroplast	metabolic process;		catalytic activity;				IPR000868;	Isochorismatase-like;
A0A096QLH2	Putative vacuolar sorting receptor protein	A0A096QLH2	80900	8.24	0.960973	0.466823	1.06031	0.279917	0.951691	0.22188	1.01739	0.706458	chloroplast							IPR003137; IPR012336;	PA domain; Thioredoxin-like fold;
A0A096QLJ5	"Probable zinc metalloprotease EGY3, chloroplastic"	Zm.18185	73129	5.38	0.812621		0.890291		0.83608		1.1353		chloroplast
A0A096QLN7	Ent-kaurene synthase-like 2	tps1	77343	5.76									mitochondria	metabolic process;		magnesium ion binding; catalytic activity; terpene synthase activity; binding; ion binding; metal ion binding; cation binding; lyase activity; carbon-oxygen lyase activity, acting on phosphates; carbon-oxygen lyase activity;	K04121	E4.2.3.19; ent-kaurene synthase [EC:4.2.3.19]	zma00904 Diterpenoid biosynthesis - Zea mays (maize); zma01110 Biosynthesis of secondary metabolites - Zea mays (maize); zma01100 Metabolic pathways - Zea mays (maize);	IPR005630; IPR008949; IPR008930; IPR001906;	Terpene synthase, metal-binding domain; Isoprenoid synthase domain; Terpenoid cyclases/protein prenyltransferase alpha-alpha toroid; Terpene synthase, N-terminal domain;
A0A096QLU1	Glycosyltransferase	LOC100382123	56560	5.7	0.932727		0.945455		0.890926		0.95417		chloroplast	metabolic process;		transferase activity, transferring glycosyl groups; transferase activity, transferring hexosyl groups; catalytic activity; transferase activity;
A0A096QLU9	Heterogeneous nuclear ribonucleoprotein A2/B1-like	Zm.122897	50367	7.77	1.12055	0.159197	0.927132	0.331997	0.995916	0.9521	1.04152	0.563546	nuclear			organic cyclic compound binding; heterocyclic compound binding; nucleoside phosphate binding; binding; nucleic acid binding; nucleotide binding; small molecule binding;	K12741	HNRNPA1_3; heterogeneous nuclear ribonucleoprotein A1/A3	zma03040 Spliceosome - Zea mays (maize);	IPR000504; IPR012677;	RNA recognition motif domain; Nucleotide-binding alpha-beta plait domain;
A0A096QLX5	Dihydroflavonol-4-reductase	gpm248	35686	5.45	0.924878		1.06439		0.907063		0.910781		cytosol			cofactor binding; catalytic activity; binding; coenzyme binding;				IPR001509; IPR016040;	NAD-dependent epimerase/dehydratase, N-terminal domain; NAD(P)-binding domain;
A0A096QLY8	Nicotianamine synthase 3	LOC100284978	49403	6.09	0.984568	0.771742	0.916667	0.608004	0.847579	0.519417	1.01053	0.95942	chloroplast	nicotianamine biosynthetic process; organic acid biosynthetic process; single-organism process; biosynthetic process; organonitrogen compound biosynthetic process; cellular metabolic process; organic substance metabolic process; cellular biogenic amine metabolic process; metabolic process; heterocycle metabolic process; monocarboxylic acid metabolic process; cellular nitrogen compound metabolic p…		nicotianamine synthase activity; transferase activity, transferring alkyl or aryl (other than methyl) groups; catalytic activity; transferase activity;	K05953			IPR029063;	S-adenosyl-L-methionine-dependent methyltransferase;
A0A096QM08	Plant synaptotagmin	Zm.91879	77839	6.33	0.98738	0.764663	0.967693	0.627204	0.865004	0.277615	0.950989	0.621628	cytosol			lipid binding; protein binding; binding;				IPR000008;	C2 domain;
A0A096QM58	60S ribosomal protein L30	LOC100502201	17050	10.06									mitochondria				K02908	RP-L30e; large subunit ribosomal protein L30e	zma03010 Ribosome - Zea mays (maize);	IPR029064; IPR004038;	50S ribosomal protein L30e-like; Ribosomal protein L7Ae/L30e/S12e/Gadd45;
A0A096QM71	Glutamine synthetase	gln3	46127	5.6	0.912844	0.0584081	1.05898	0.163647	0.811439	0.000574073	0.941019	0.0387243	cytosol	glutamine family amino acid metabolic process; cellular amino acid biosynthetic process; glutamine biosynthetic process; organic acid biosynthetic process; single-organism biosynthetic process; small molecule metabolic process; glutamine metabolic process; single-organism cellular process; single-organism process; nitrogen compound metabolic process; biosynthetic process; alpha-amino acid metabol…		ligase activity, forming carbon-nitrogen bonds; ammonia ligase activity; glutamate-ammonia ligase activity; acid-ammonia (or amide) ligase activity; catalytic activity; ligase activity;	K01915	glnA; glutamine synthetase [EC:6.3.1.2]	zma01230 Biosynthesis of amino acids - Zea mays (maize); zma01100 Metabolic pathways - Zea mays (maize); zma00250 Alanine, aspartate and glutamate metabolism - Zea mays (maize); zma00630 Glyoxylate and dicarboxylate metabolism - Zea mays (maize); zma00910 Nitrogen metabolism - Zea mays (maize); zma00220 Arginine biosynthesis - Zea mays (maize);	IPR008146; IPR008147; IPR014746;	Glutamine synthetase, catalytic domain; Glutamine synthetase, beta-Grasp domain; Glutamine synthetase/guanido kinase, catalytic domain;
A0A096QMH6	OSJNBb0006L01.6 protein	A0A096QMH6	52983	6.26									cytosol				K01426	E3.5.1.4; amidase [EC:3.5.1.4]	zma00380 Tryptophan metabolism - Zea mays (maize); zma00360 Phenylalanine metabolism - Zea mays (maize); zma00330 Arginine and proline metabolism - Zea mays (maize);	IPR023631;	Amidase signature domain;
A0A096QMQ7	"Bifunctional 3'-phosphoadenosine 5'-phosphosulfate synthethase, putative, expressed"	Zm.95122	58369	9.02	0.942379	0.325243	0.977076	0.564075	1.01484	0.740645	0.975391	0.544238	chloroplast	sulfate assimilation; sulfur compound metabolic process; metabolic process; cellular metabolic process; cellular process;		sulfate adenylyltransferase activity; nucleotidyltransferase activity; catalytic activity; sulfate adenylyltransferase (ATP) activity; transferase activity; adenylyltransferase activity; transferase activity, transferring phosphorus-containing groups;	K13811	PAPSS; 3'-phosphoadenosine 5'-phosphosulfate synthase [EC:2.7.7.4 2.7.1.25]	zma00920 Sulfur metabolism - Zea mays (maize); zma01100 Metabolic pathways - Zea mays (maize); zma00261 Monobactam biosynthesis - Zea mays (maize); zma00230 Purine metabolism - Zea mays (maize); zma00450 Selenocompound metabolism - Zea mays (maize);	IPR014729; IPR015947; IPR025980; IPR024951; IPR002650;	Rossmann-like alpha/beta/alpha sandwich fold; PUA-like domain; ATP-sulfurylase PUA-like domain; Sulphate adenylyltransferase catalytic domain; Sulphate adenylyltransferase;
A0A096QMW2	AlphaSNBP(B)-like	pco103509	75539	7.21									nuclear				K18749			IPR025768; IPR025609; IPR025761; IPR019050; IPR010920; IPR025762;	TFG box; Lsm14 N-terminal; FFD box; FDF domain; LSM domain; DFDF domain;
A0A096QMY3	DNA binding protein	Zm.126327	16561	8.31									nuclear							IPR005175;	PPC domain;
A0A096QMZ1	OJ1485_B09.7 protein	pco100151b	42185	4.93	0.882555	0.00295452	0.961994	0.0795478	1.00964	0.767388	1.10314	0.00928702	plasma membrane							IPR000644;	CBS domain;
A0A096QN00	Spermidine synthase 1	LOC100272866	37026	5.36	1.02592	0.607302	1.03366	0.54512	1.04	0.0356969	1.01607	0.309844	chloroplast	polyamine metabolic process; cellular amine metabolic process; metabolic process; nitrogen compound metabolic process; cellular nitrogen compound metabolic process; cellular process; cellular metabolic process; amine metabolic process; cellular biogenic amine metabolic process; organonitrogen compound metabolic process; organic substance metabolic process;		catalytic activity;	K00797	speE; spermidine synthase [EC:2.5.1.16]	zma00410 beta-Alanine metabolism - Zea mays (maize); zma01100 Metabolic pathways - Zea mays (maize); zma00480 Glutathione metabolism - Zea mays (maize); zma00330 Arginine and proline metabolism - Zea mays (maize); zma00270 Cysteine and methionine metabolism - Zea mays (maize);	IPR029063; IPR030374;	S-adenosyl-L-methionine-dependent methyltransferase; Polyamine biosynthesis domain;
A0A096QN23	Histone H3	LOC100192746	16031	10.58	1.0565		1.03154		1.02701		0.58518		nuclear		intracellular organelle; intracellular non-membrane-bounded organelle; intracellular organelle part; macromolecular complex; intracellular part; cell; organelle part; DNA bending complex; chromosomal part; nucleosome; non-membrane-bounded organelle; organelle; chromatin; cell part; intracellular; chromosome; protein complex; protein-DNA complex; DNA packaging complex;	organic cyclic compound binding; heterocyclic compound binding; DNA binding; protein heterodimerization activity; binding; protein dimerization activity; nucleic acid binding; protein binding;	K11253			IPR009072; IPR007125;	Histone-fold; Histone H2A/H2B/H3;
A0A096QN43		LOC100272297	32652	9.97	0.929259	0.0172528	1.03919	0.511545	0.952479	0.186711	1.13949	0.0105552	chloroplast
A0A096QN84	"Nucleoporin interacting component, putative, expressed"	Zm.30721	116315	6.62	0.973574	0.54057	0.940058	0.181505	1.05602	0.430751	1.08072	0.323468	nuclear	transport; localization; establishment of localization;	intracellular organelle; membrane; nuclear pore; nuclear envelope; pore complex; intracellular organelle part; organelle envelope; macromolecular complex; intrinsic component of membrane; endomembrane system; intracellular part; cell; integral component of membrane; organelle part; intracellular membrane-bounded organelle; organelle; nucleus; intracellular; cell part; membrane part; envelope; pro…	protein binding; binding;	K14309	NUP93; nuclear pore complex protein Nup93	zma03013 RNA transport - Zea mays (maize);	IPR011990;	Tetratricopeptide-like helical domain;
A0A096QNB5	Putative ornithine decarboxylase	Zm.34804	57748	6.73									chloroplast	cellular amine metabolic process; nitrogen compound metabolic process; biosynthetic process; organonitrogen compound biosynthetic process; organic substance biosynthetic process; cellular metabolic process; cellular biosynthetic process; organic substance metabolic process; cellular biogenic amine metabolic process; polyamine metabolic process; cellular biogenic amine biosynthetic process; metabo…		catalytic activity;	K01581	E4.1.1.17; ornithine decarboxylase [EC:4.1.1.17]	zma01110 Biosynthesis of secondary metabolites - Zea mays (maize); zma01100 Metabolic pathways - Zea mays (maize); zma00480 Glutathione metabolism - Zea mays (maize); zma00330 Arginine and proline metabolism - Zea mays (maize);	IPR022643; IPR009006; IPR029066; IPR022644;	Orn/DAP/Arg decarboxylase 2, C-terminal; Alanine racemase/group IV decarboxylase, C-terminal; PLP-binding barrel; Orn/DAP/Arg decarboxylase 2, N-terminal;
A0A096QNC4	Nuclear cap-binding protein subunit 2	A0A096QNC4	28955	6.23									nuclear			organic cyclic compound binding; heterocyclic compound binding; nucleoside phosphate binding; binding; nucleic acid binding; nucleotide binding; small molecule binding;	K12883	NCBP2; nuclear cap-binding protein subunit 2	zma03015 mRNA surveillance pathway - Zea mays (maize); zma03040 Spliceosome - Zea mays (maize); zma03013 RNA transport - Zea mays (maize);	IPR000504; IPR012677;	RNA recognition motif domain; Nucleotide-binding alpha-beta plait domain;
A0A096QNE0	Cell division cycle gene CDC48-like	LOC100383700	87182	5.74	0.860215		0.844086		0.857279		1.01713		nuclear			ATP binding; nucleoside phosphate binding; nucleoside binding; ion binding; nucleotide binding; organic cyclic compound binding; heterocyclic compound binding; ribonucleoside binding; carbohydrate derivative binding; ribonucleotide binding; binding; purine ribonucleoside binding; anion binding; purine ribonucleotide binding; adenyl ribonucleotide binding; adenyl nucleotide binding; purine nucleos…				IPR003959; IPR003593; IPR027417;	ATPase, AAA-type, core; AAA+ ATPase domain; P-loop containing nucleoside triphosphate hydrolase;
A0A096QNE2		LOC100382816	70326	9.63									chloroplast			protein binding; binding;	K11650			IPR003121; IPR019835;	SWIB/MDM2 domain; SWIB domain;
A0A096QNE7		LOC100193617	70179	4.22									cytosol			binding;				IPR011989; IPR016024;	Armadillo-like helical; Armadillo-type fold;
A0A096QNE9		LOC100193617	138188	4.82	1.0067	0.932842	1.01724	0.841991	1.05531	0.270812	1.16648	0.0547364	cytosol	establishment of protein localization; transport; intracellular transport; cellular macromolecule localization; establishment of localization in cell; intracellular protein transport; organic substance transport; protein localization; macromolecule localization; cellular protein localization; localization; protein transport; establishment of localization; cellular localization;		small GTPase binding; Ras GTPase binding; binding; protein binding; Ran GTPase binding; GTPase binding; enzyme binding;				IPR001494; IPR011989; IPR016024; IPR013713;	Importin-beta, N-terminal domain; Armadillo-like helical; Armadillo-type fold; Exportin/Importin, Cse1-like;
A0A096QNF6	Expressed protein	LOC100282808	20550	5.15	0.914874		0.900842		1.00396		1.01685		cytosol							IPR008979; IPR010400;	Galactose-binding domain-like; PITH domain;
A0A096QNH7	"Dual specificity phosphatase, catalytic domain containing protein, expressed"	gpm775	38589	8.11	1.02923		0.953629		0.900308		1.03494		chloroplast	cellular protein metabolic process; primary metabolic process; protein dephosphorylation; dephosphorylation; cellular metabolic process; phosphate-containing compound metabolic process; organic substance metabolic process; metabolic process; phosphorus metabolic process; cellular macromolecule metabolic process; cellular protein modification process; protein metabolic process; macromolecule metab…		catalytic activity; phosphoric ester hydrolase activity; phosphatase activity; hydrolase activity, acting on ester bonds; hydrolase activity; protein tyrosine/serine/threonine phosphatase activity; phosphoprotein phosphatase activity;				IPR029021; IPR000387; IPR000340; IPR020422;	Protein-tyrosine phosphatase-like; Tyrosine specific protein phosphatases domain; Dual specificity phosphatase, catalytic domain; Dual specificity protein phosphatase domain;
A0A096QNL6	"Peptide methionine sulfoxide reductase A4, chloroplastic"	Zm.13703	32103	7.66	1.11253	0.00719541	1.01639	0.364098	0.926027	0.0262009	0.868219	0.00335348	chloroplast	single-organism process; metabolic process; oxidation-reduction process; single-organism metabolic process;		oxidoreductase activity, acting on a sulfur group of donors; peptide-methionine (S)-S-oxide reductase activity; oxidoreductase activity, acting on a sulfur group of donors, disulfide as acceptor; catalytic activity; oxidoreductase activity;	K07304			IPR002569;	Peptide methionine sulphoxide reductase MsrA;
A0A096QNP1	"Putative oxidoreductase, aldo/keto reductase family protein"	Zm.83987	45831	6.38	1.00104		1.01455		1		0.896734		cytosol							IPR023210;	NADP-dependent oxidoreductase domain;
A0A096QNR3		LOC100278168	36067	5.33	1.08567	0.081241	0.952443	0.267654	1.22136	0.00954694	1.13679	0.170085	chloroplast
A0A096QNT9	Translocon Tic40	Zm.73159	55420	5.29	0.979903	0.691494	1.08351	0.158254	0.937564	0.216478	0.990447	0.832043	chloroplast							IPR006636;	Heat shock chaperonin-binding;
A0A096QNU1	Thioredoxin	LOC100856910	12850	6.26	1.09465	0.0292222	0.993531	0.625873	1.05761	0.28264	0.96072	0.386888	cytosol	regulation of cellular process; regulation of biological quality; cell redox homeostasis; small molecule metabolic process; single-organism cellular process; cellular homeostasis; ether metabolic process; single-organism process; organic substance metabolic process; homeostatic process; metabolic process; regulation of biological process; single-organism metabolic process; glycerol ether metaboli…		protein disulfide oxidoreductase activity; oxidoreductase activity, acting on a sulfur group of donors; disulfide oxidoreductase activity; catalytic activity; oxidoreductase activity;	K03671			IPR013766; IPR012336;	Thioredoxin domain; Thioredoxin-like fold;
A0A096QNY2	Actin-7	LOC100273396	48005	5.18	1.12118	0.0576223	0.959028	0.397938	1.15933	0.196593	1.0958	0.246712	cytoskeleton
A0A096QP21	Putative NF-E2 inducible protein	umc1274	85941	4.47									nuclear
A0A096QP84	Putative ubiquitin-conjugating enzyme family	Zm.68047	24880	4.28	0.837505	0.244258	0.833263	0.221288	1.0956	0.281468	1.21089	0.0872989	cytosol				K10576	UBE2H; ubiquitin-conjugating enzyme E2 H [EC:2.3.2.23]	zma04120 Ubiquitin mediated proteolysis - Zea mays (maize);	IPR016135; IPR000608;	Ubiquitin-conjugating enzyme/RWD-like; Ubiquitin-conjugating enzyme E2;
A0A096QP97	BRI1-KD interacting protein 103	Zm.43672	94569	8.91									cytosol
A0A096QPC4	"Electron transfer flavoprotein subunit alpha, mitochondrial"	LOC100191322	35636	8.31	1.01474	0.851855	1.03739	0.647645	0.965455	0.42344	1.00987	0.749523	chloroplast				K03522			IPR014731; IPR014729; IPR014730; IPR029035;	Electron transfer flavoprotein, alpha subunit, C-terminal; Rossmann-like alpha/beta/alpha sandwich fold; Electron transfer flavoprotein, alpha/beta-subunit, N-terminal; DHS-like NAD/FAD-binding domain;
A0A096QPE3	Putative alanine aminotransferase	A0A096QPE3	20733	8.89	0.925772	0.33425	1.03607	0.581531	0.836175	0.0138293	0.859	0.0269359	mitochondria				K00814	GPT; alanine transaminase [EC:2.6.1.2]	zma01230 Biosynthesis of amino acids - Zea mays (maize); zma01200 Carbon metabolism - Zea mays (maize); zma01100 Metabolic pathways - Zea mays (maize); zma00250 Alanine, aspartate and glutamate metabolism - Zea mays (maize); zma01210 2-Oxocarboxylic acid metabolism - Zea mays (maize); zma00220 Arginine biosynthesis - Zea mays (maize); zma00710 Carbon fixation in photosynthetic organisms - Zea may…
A0A096QPG0	Putative alanine aminotransferase	Zm.87087	43317	5.18	1.02299	0.33931	1.05628	0.0700678	1.02193	0.266748	1.00598	0.850288	chloroplast	biosynthetic process; metabolic process;		organic cyclic compound binding; heterocyclic compound binding; catalytic activity; binding; ion binding; anion binding; cofactor binding; pyridoxal phosphate binding;	K00814	GPT; alanine transaminase [EC:2.6.1.2]	zma01230 Biosynthesis of amino acids - Zea mays (maize); zma01200 Carbon metabolism - Zea mays (maize); zma01100 Metabolic pathways - Zea mays (maize); zma00250 Alanine, aspartate and glutamate metabolism - Zea mays (maize); zma01210 2-Oxocarboxylic acid metabolism - Zea mays (maize); zma00220 Arginine biosynthesis - Zea mays (maize); zma00710 Carbon fixation in photosynthetic organisms - Zea may…	IPR004839; IPR015424; IPR015421; IPR015422;	Aminotransferase, class I/classII; Pyridoxal phosphate-dependent transferase; Pyridoxal phosphate-dependent transferase, major region, subdomain 1; Pyridoxal phosphate-dependent transferase, major region, subdomain 2;
A0A096QPH8	Spore coat protein-like	LOC100384267	70321	8.6	1.08934	0.0404428	0.951269	0.265485	1.14069	0.00965532	1.10354	0.0668735	cytosol	single-organism process; metabolic process; oxidation-reduction process; single-organism metabolic process;		transition metal ion binding; catalytic activity; binding; ion binding; metal ion binding; cation binding; copper ion binding; oxidoreductase activity;				IPR011706; IPR011707; IPR008972; IPR001117;	Multicopper oxidase, type 2; Multicopper oxidase, type 3; Cupredoxin; Multicopper oxidase, type 1;
A0A096QPH9	Hydrolase	cl340_1	52922	7.99	1.00539	0.950275	1.06039	0.306252	1.12677	0.126008	1.18446	0.10055	chloroplast				K12603	CNOT6; CCR4-NOT transcription complex subunit 6 [EC:3.1.13.4]	zma03018 RNA degradation - Zea mays (maize);	IPR005135;	Endonuclease/exonuclease/phosphatase;
A0A096QPQ8		A0A096QPQ8	24381	6.4									chloroplast
A0A096QPU2	Nucleic acid binding protein	pco140096(331)	23194	9.46									chloroplast
A0A096QQ54	Putative insulin degrading enzyme	Zm.153774	134802	5.77									chloroplast	proteolysis; metabolic process; macromolecule metabolic process; protein metabolic process; primary metabolic process; organic substance metabolic process;		endopeptidase activity; metalloendopeptidase activity; peptidase activity; catalytic activity; binding; ion binding; peptidase activity, acting on L-amino acid peptides; cation binding; metal ion binding; metallopeptidase activity; hydrolase activity;	K01408			IPR007863; IPR011765; IPR011249; IPR011237;	Peptidase M16, C-terminal; Peptidase M16, N-terminal; Metalloenzyme, LuxS/M16 peptidase-like; Peptidase M16 domain;
A0A096QQ79	Mitochondrial outer membrane protein porin 5	A0A096QQ79	38089	9.09	0.938703	0.0614522	0.943517	0.0405612	0.90972	0.100901	0.893771	0.0766081	mitochondria	regulation of transport; regulation of anion transport; regulation of ion transport; single-organism cellular process; single-organism process; establishment of localization; transport; anion transport; transmembrane transport; regulation of biological process; single-organism localization; ion transport; regulation of localization; localization; cellular process; biological regulation; single-or…	membrane; intracellular organelle; outer membrane; mitochondrial part; bounding membrane of organelle; organelle membrane; mitochondrial outer membrane; cytoplasm; intracellular organelle part; organelle envelope; intracellular part; cell; organelle part; mitochondrion; organelle; mitochondrial envelope; intracellular membrane-bounded organelle; intracellular; cell part; envelope; organelle outer…	ion transmembrane transporter activity; passive transmembrane transporter activity; anion channel activity; substrate-specific transporter activity; channel activity; substrate-specific transmembrane transporter activity; voltage-gated ion channel activity; voltage-gated anion channel activity; substrate-specific channel activity; ion channel activity; gated channel activity; voltage-gated channe…	K15040			IPR023614;	Porin domain;
A0A096QQK4	DNA-directed RNA polymerase	Zm.93023	66151	9.26									cytosol	heterocycle biosynthetic process; cellular aromatic compound metabolic process; nucleic acid-templated transcription; nucleobase-containing compound biosynthetic process; organic cyclic compound metabolic process; nitrogen compound metabolic process; RNA biosynthetic process; biosynthetic process; primary metabolic process; organic substance biosynthetic process; cellular metabolic process; cellu…		organic cyclic compound binding; heterocyclic compound binding; DNA binding; nucleotidyltransferase activity; RNA polymerase activity; catalytic activity; binding; nucleic acid binding; DNA-directed RNA polymerase activity; transferase activity; transferase activity, transferring phosphorus-containing groups;	K03046	rpoC; DNA-directed RNA polymerase subunit beta' [EC:2.7.7.6]	zma00240 Pyrimidine metabolism - Zea mays (maize); zma01100 Metabolic pathways - Zea mays (maize); zma03020 RNA polymerase - Zea mays (maize); zma00230 Purine metabolism - Zea mays (maize);	IPR006592; IPR000722; IPR007080;	RNA polymerase, N-terminal; RNA polymerase, alpha subunit; RNA polymerase Rpb1, domain 1;
A0A096QQP1	Non-cyanogenic beta-glucosidase	LOC100279348	63816	5.27									mitochondria	metabolic process; carbohydrate metabolic process; primary metabolic process; organic substance metabolic process;		hydrolase activity, hydrolyzing O-glycosyl compounds; hydrolase activity; catalytic activity; hydrolase activity, acting on glycosyl bonds;	K01188	E3.2.1.21; beta-glucosidase [EC:3.2.1.21]	zma00940 Phenylpropanoid biosynthesis - Zea mays (maize); zma00500 Starch and sucrose metabolism - Zea mays (maize); zma01110 Biosynthesis of secondary metabolites - Zea mays (maize); zma01100 Metabolic pathways - Zea mays (maize); zma00460 Cyanoamino acid metabolism - Zea mays (maize);	IPR017853; IPR013781;	Glycoside hydrolase superfamily; Glycoside hydrolase, catalytic domain;
A0A096QQP5	Putative amino acid selective channel family protein	A0A096QQP5	9559	8.71	0.929511	0.0834922	1.01079	0.728764	0.867665	0.0435004	0.887425	0.0217695	cytosol
A0A096QQU1	Serine/threonine-protein phosphatase	cl12356_1	32144	5.19	0.839976	0.206576	0.89961	0.372976	1.02309	0.623005	1.01385	0.76459	cytosol			hydrolase activity; catalytic activity;	K15498			IPR029052; IPR004843; IPR006186;	Metallo-dependent phosphatase-like; Calcineurin-like phosphoesterase domain, apaH type; Serine/threonine-specific protein phosphatase/bis(5-nucleosyl)-tetraphosphatase;
A0A096QQZ4		Zm.85237	54288	8.73									vacuolar membrane	single-organism process; metabolic process; oxidation-reduction process; single-organism metabolic process;		catalytic activity; oxidoreductase activity;				IPR016040;	NAD(P)-binding domain;
A0A096QR92		A0A096QR92	50801	5.68	0.804802		1.0334		0.915445		1.04171		chloroplast							IPR008998; IPR023307;	Agglutinin domain; Aerolysin-like toxin, beta complex domain;
A0A096QR93	Ubiquitin-conjugating enzyme spm2	csu378	21803	6.96									chloroplast				K10704			IPR016135; IPR000608;	Ubiquitin-conjugating enzyme/RWD-like; Ubiquitin-conjugating enzyme E2;
A0A096QRB1	26S protease regulatory subunit 4 homolog	A0A096QRB1	61743	5.9	1.03854	0.472962	1.03398	0.0146629	1.02633	0.269511	1.04354	0.283175	cytosol	organic substance catabolic process; metabolic process; protein catabolic process; macromolecule catabolic process; macromolecule metabolic process; protein metabolic process; primary metabolic process; catabolic process; organic substance metabolic process;	intracellular part; cell; cell part; intracellular; cytoplasm;	ATP binding; nucleoside phosphate binding; nucleoside binding; ion binding; hydrolase activity; nucleotide binding; organic cyclic compound binding; heterocyclic compound binding; ribonucleoside binding; carbohydrate derivative binding; catalytic activity; ribonucleotide binding; binding; purine ribonucleoside binding; purine ribonucleotide binding; anion binding; adenyl ribonucleotide binding; a…	K03062	PSMC1; 26S proteasome regulatory subunit T2	zma03050 Proteasome - Zea mays (maize);	IPR003959; IPR003593; IPR027417;	ATPase, AAA-type, core; AAA+ ATPase domain; P-loop containing nucleoside triphosphate hydrolase;
A0A096QRD2		Zm.81133	253704	6.31	0.998404	0.960093	1.16117	0.0664104	1.17867	0.0278259	1.07205	0.491737	cytosol		intracellular organelle; membrane; nuclear pore; nuclear envelope; pore complex; intracellular organelle part; organelle envelope; macromolecular complex; intrinsic component of membrane; endomembrane system; intracellular part; cell; integral component of membrane; organelle part; intracellular membrane-bounded organelle; organelle; nucleus; intracellular; cell part; membrane part; envelope; pro…		K14310	NUP205; nuclear pore complex protein Nup205	zma03013 RNA transport - Zea mays (maize);
A0A096QRD8	"7-hydroxymethyl chlorophyll a reductase, chloroplastic"	LOC100192754	40669	6.46	1.00398		0.989044		1.16667		1.14778		cytosol				K18010	HCAR; 7-hydroxymethyl chlorophyll a reductase [EC:1.17.7.2]	zma00860 Porphyrin and chlorophyll metabolism - Zea mays (maize); zma01110 Biosynthesis of secondary metabolites - Zea mays (maize); zma01100 Metabolic pathways - Zea mays (maize);	IPR007525; IPR007516;	Coenzyme F420 hydrogenase/dehydrogenase beta subunit, C-terminal; Coenzyme F420 hydrogenase/dehydrogenase beta subunit, N-terminal;
A0A096QRE3	At1g05520/T25N20_16	LOC100191508	50213	5.68									nuclear	intracellular transport; vesicle-mediated transport; Golgi vesicle transport; single-organism process; organic substance transport; single-organism intracellular transport; protein transport; establishment of localization; cellular localization; transport; establishment of protein localization; cellular macromolecule localization; establishment of localization in cell; single-organism localizatio…	membrane; transport vesicle membrane; cytoplasmic vesicle; organelle membrane; membrane-bounded vesicle; cytoplasmic membrane-bounded vesicle; cytoplasm; vesicle; cytoplasmic vesicle part; macromolecular complex; intracellular part; vesicle coat; cell; organelle part; coated vesicle membrane; intracellular; cell part; membrane part; membrane-bounded organelle; ER to Golgi transport vesicle membra…		K14006	SEC23; protein transport protein SEC23	zma04141 Protein processing in endoplasmic reticulum - Zea mays (maize);	IPR006900; IPR012990; IPR029006; IPR007123; IPR002035;	Sec23/Sec24, helical domain; Sec23/Sec24 beta-sandwich; ADF-H/Gelsolin-like domain; Gelsolin-like domain; von Willebrand factor, type A;
A0A096QRJ1		LOC100382756	24876	6.58									cytosol			protein binding; binding;				IPR017986; IPR015943;	WD40-repeat-containing domain; WD40/YVTN repeat-like-containing domain;
A0A096QRK2	"1-deoxy-D-xylulose 5-phosphate reductoisomerase, chloroplastic"	A0A096QRK2	60503	6.44	0.85273	0.0342759	0.973167	0.486015	0.836352	0.00331871	0.991591	0.618216	cytosol	isoprenoid metabolic process; single-organism biosynthetic process; oxidation-reduction process; single-organism cellular process; single-organism process; biosynthetic process; cellular lipid metabolic process; primary metabolic process; organic substance biosynthetic process; cellular metabolic process; cellular biosynthetic process; organic substance metabolic process; lipid biosynthetic proce…		nucleoside phosphate binding; NADPH binding; ion binding; protein binding; nucleotide binding; cofactor binding; oxidoreductase activity; oxidoreductase activity, acting on CH-OH group of donors; heterocyclic compound binding; organic cyclic compound binding; oxidoreductase activity, acting on the CH-OH group of donors, NAD or NADP as acceptor; catalytic activity; binding; NADP binding; metal ion…	K00099	dxr; 1-deoxy-D-xylulose-5-phosphate reductoisomerase [EC:1.1.1.267]	zma00900 Terpenoid backbone biosynthesis - Zea mays (maize); zma01110 Biosynthesis of secondary metabolites - Zea mays (maize); zma01100 Metabolic pathways - Zea mays (maize);	IPR013512; IPR013644; IPR016040; IPR026877;	1-deoxy-D-xylulose 5-phosphate reductoisomerase, N-terminal; 1-deoxy-D-xylulose 5-phosphate reductoisomerase, C-terminal; NAD(P)-binding domain; DXP reductoisomerase C-terminal domain;
A0A096QRL3	"Cell elongation protein DIMINUTO, putative, expressed"	Zm.6146	79101	8.4	1.14453	0.0179408	1.12441	0.0329287	0.993228	0.929061	0.978072	0.646392	cytosol	single-organism process; metabolic process; oxidation-reduction process; single-organism metabolic process;		organic cyclic compound binding; heterocyclic compound binding; oxidoreductase activity, acting on CH-OH group of donors; nucleoside phosphate binding; flavin adenine dinucleotide binding; catalytic activity; binding; ion binding; anion binding; nucleotide binding; cofactor binding; small molecule binding; coenzyme binding; oxidoreductase activity;	K09828	DHCR24; Delta24-sterol reductase [EC:1.3.1.72 1.3.1.-]	zma01110 Biosynthesis of secondary metabolites - Zea mays (maize); zma01100 Metabolic pathways - Zea mays (maize); zma00100 Steroid biosynthesis - Zea mays (maize);	IPR016166; IPR016169; IPR006094;	FAD-binding, type 2; CO dehydrogenase flavoprotein-like, FAD-binding, subdomain 2; FAD linked oxidase, N-terminal;
A0A096QRU2	Expressed protein	LOC100277340	12411	6.59									cytosol
A0A096QRW1	"Chlorophyll a-b binding protein, chloroplastic"	LOC100284154	32175	5.11	1.25868	0.00438482	1.10858	0.00446338	1.00437	0.785026	0.860148	0.00057809	chloroplast				K08914	LHCB3; light-harvesting complex II chlorophyll a/b binding protein 3	zma01100 Metabolic pathways - Zea mays (maize); zma00196 Photosynthesis - antenna proteins - Zea mays (maize);	IPR023329;	Chlorophyll a/b binding protein domain;
A0A096QRZ7	Putative ARM repeat-containing protein containing family protein isoform 1	Zm.16907	99364	5.67									nuclear	metabolic process; protein modification by small protein conjugation; protein ubiquitination; cellular macromolecule metabolic process; cellular protein metabolic process; cellular protein modification process; macromolecule metabolic process; protein metabolic process; protein modification by small protein conjugation or removal; macromolecule modification; protein modification process; primary …		protein binding; ubiquitin-like protein transferase activity; catalytic activity; transferase activity; binding; ubiquitin-protein transferase activity;				IPR003613; IPR011989; IPR013083; IPR016024;	U box domain; Armadillo-like helical; Zinc finger, RING/FYVE/PHD-type; Armadillo-type fold;
A0A096QS57	40S ribosomal protein S25-1	LOC100280801	15648	10.18	1.00436	0.952747	1.11471	0.0834239	0.862725	0.409819	1.02314	0.29129	nuclear				K02975	RP-S25e; small subunit ribosomal protein S25e	zma03010 Ribosome - Zea mays (maize);
A0A096QS68		pco138259(713)	11234	4.86	0.924265	0.0443642	0.956153	0.390379	0.947416	0.415321	0.971895	0.614742	cytosol
A0A096QS94	Chitinase 1	Zm.28325	35277	4.99									chloroplast	metabolic process; carbohydrate metabolic process; primary metabolic process; organic substance metabolic process;		hydrolase activity, hydrolyzing O-glycosyl compounds; hydrolase activity; catalytic activity; hydrolase activity, acting on glycosyl bonds;				IPR001223; IPR017853; IPR013781;	Glycoside hydrolase family 18, catalytic domain; Glycoside hydrolase superfamily; Glycoside hydrolase, catalytic domain;
A0A096QSH9	Eukaryotic translation initiation factor 2 alpha subunit	LOC100279728	31651	6.61	0.980739	0.813858	1.0734	0.278687	0.863657	0.00584608	0.90076	0.00788215	cytosol		cell part; intracellular; eukaryotic translation initiation factor 2 complex; cytoplasm; macromolecular complex; intracellular part; protein complex; cell; cytoplasmic part;	organic cyclic compound binding; heterocyclic compound binding; translation factor activity, nucleic acid binding; RNA binding; binding; nucleic acid binding; translation initiation factor activity;	K03237	EIF2S1; translation initiation factor 2 subunit 1	zma04141 Protein processing in endoplasmic reticulum - Zea mays (maize); zma03013 RNA transport - Zea mays (maize);	IPR024054; IPR012340; IPR003029; IPR022967; IPR024055;	Translation initiation factor 2, alpha subunit, middle domain; Nucleic acid-binding, OB-fold; S1 domain; RNA-binding domain, S1; Translation initiation factor 2, alpha subunit, C-terminal;
A0A096QSJ0	Putative glycerophosphoryl diester phosphodiesterase	si605064b07	52540	5.48	1.00494		1.02372		1.06907		1.05773		chloroplast	single-organism process; metabolic process; primary metabolic process; single-organism metabolic process; lipid metabolic process; organic substance metabolic process;		phosphoric diester hydrolase activity; hydrolase activity; catalytic activity; phosphoric ester hydrolase activity; hydrolase activity, acting on ester bonds;	K01126	E3.1.4.46; glycerophosphoryl diester phosphodiesterase [EC:3.1.4.46]	zma00564 Glycerophospholipid metabolism - Zea mays (maize);	IPR030395; IPR017946;	Glycerophosphodiester phosphodiesterase domain; PLC-like phosphodiesterase, TIM beta/alpha-barrel domain;
A0A096QSJ6	"Amine oxidase, putative, expressed"	LOC100283467	46157	7.46	0.958037	0.122239	0.941898	0.0237289	1.00366	0.842624	1.07577	0.179512	chloroplast	single-organism process; metabolic process; oxidation-reduction process; single-organism metabolic process;		catalytic activity; oxidoreductase activity;	K06955			IPR023753;	FAD/NAD(P)-binding domain;
A0A096QSZ4	V-type proton ATPase subunit a	Zm.35989	108337	5.87	0.989878	0.500813	1.04084	0.0938657	0.909118	0.0931109	0.961765	0.341297	chloroplast	ion transmembrane transport; cation transmembrane transport; inorganic ion transmembrane transport; single-organism cellular process; energy coupled proton transmembrane transport, against electrochemical gradient; single-organism process; hydrogen transport; proton transport; establishment of localization; transport; transmembrane transport; single-organism localization; cation transport; ion tr…	intracellular organelle; proton-transporting V-type ATPase, V0 domain; membrane; vacuolar proton-transporting V-type ATPase, V0 domain; bounding membrane of organelle; organelle membrane; cytoplasm; intracellular organelle part; macromolecular complex; intracellular part; proton-transporting V-type ATPase complex; cell; organelle part; vacuolar proton-transporting V-type ATPase complex; organelle…	ion transmembrane transporter activity; substrate-specific transporter activity; monovalent inorganic cation transmembrane transporter activity; inorganic cation transmembrane transporter activity; hydrogen ion transmembrane transporter activity; cation transmembrane transporter activity; substrate-specific transmembrane transporter activity; transporter activity; transmembrane transporter activi…	K02154	ATPeV0A; V-type H+-transporting ATPase subunit a	zma04145 Phagosome - Zea mays (maize); zma00190 Oxidative phosphorylation - Zea mays (maize); zma01100 Metabolic pathways - Zea mays (maize);
A0A096QT00	Putative potassium/proton antiporter-like protein	A0A096QT00	104333	5.14	0.908531	0.0120846	1.02108	0.364496	0.963398	0.0272639	1.00035	0.978904	chloroplast	transport; transmembrane transport; single-organism localization; cation transport; ion transport; single-organism cellular process; single-organism process; localization; cellular process; single-organism transport; establishment of localization;	intrinsic component of membrane; membrane; integral component of membrane; membrane part;	solute:cation antiporter activity; active transmembrane transporter activity; secondary active transmembrane transporter activity; ion transmembrane transporter activity; solute:proton antiporter activity; substrate-specific transporter activity; monovalent inorganic cation transmembrane transporter activity; inorganic cation transmembrane transporter activity; hydrogen ion transmembrane transpor…				IPR004771; IPR006153;	K+/H+ exchanger; Cation/H+ exchanger;
A0A096QT13	DEAD-box ATP-dependent RNA helicase 30	A0A096QT13	57063	8.59									mitochondria			ATP binding; nucleoside phosphate binding; nucleoside binding; ion binding; nucleotide binding; organic cyclic compound binding; heterocyclic compound binding; ribonucleoside binding; carbohydrate derivative binding; ribonucleotide binding; binding; nucleic acid binding; purine ribonucleoside binding; anion binding; purine ribonucleotide binding; adenyl ribonucleotide binding; adenyl nucleotide b…	K12823	DDX5; ATP-dependent RNA helicase DDX5/DBP2 [EC:3.6.4.13]	zma03040 Spliceosome - Zea mays (maize);	IPR011545; IPR014001; IPR027417; IPR001650;	DEAD/DEAH box helicase domain; Helicase superfamily 1/2, ATP-binding domain; P-loop containing nucleoside triphosphate hydrolase; Helicase, C-terminal;
A0A096QT53	OSJNBb0022F23.4 protein	Zm.30712	88342	6.16	0.99692		0.933265		1.06452		1.00489		plasma membrane	single-organism process; metabolic process; primary metabolic process; single-organism metabolic process; lipid metabolic process; organic substance metabolic process;		phosphoric diester hydrolase activity; hydrolase activity; catalytic activity; phosphoric ester hydrolase activity; hydrolase activity, acting on ester bonds;				IPR030395; IPR017946;	Glycerophosphodiester phosphodiesterase domain; PLC-like phosphodiesterase, TIM beta/alpha-barrel domain;
A0A096QT69	Putative glycosyl transferase family protein	Zm.82905	92202	9.52									endoplasmic reticulum	carbohydrate biosynthetic process; (1->3)-beta-D-glucan metabolic process; single-organism biosynthetic process; cellular glucan metabolic process; polysaccharide biosynthetic process; glucan metabolic process; single-organism cellular process; single-organism process; cellular polysaccharide biosynthetic process; biosynthetic process; (1->3)-beta-D-glucan biosynthetic process; primary metabolic …	membrane; catalytic complex; plasma membrane part; membrane part; cell part; cell periphery; macromolecular complex; transferase complex; cell; protein complex; 1,3-beta-D-glucan synthase complex; plasma membrane;	transferase activity, transferring hexosyl groups; catalytic activity; UDP-glucosyltransferase activity; UDP-glycosyltransferase activity; glucosyltransferase activity; transferase activity, transferring glycosyl groups; 1,3-beta-D-glucan synthase activity; transferase activity;	K11000
A0A096QT89	"Putative oxidoreductase, aldo/keto reductase family protein"	cl25115_1	47074	7.15									chloroplast	single-organism process; metabolic process; oxidation-reduction process; single-organism metabolic process;		catalytic activity; oxidoreductase activity;				IPR023210;	NADP-dependent oxidoreductase domain;
A0A096QTA5		LOC100273390	33520	9.55	1.00819	0.783633	0.962647	0.476579	0.932355	0.176771	0.945437	0.211995	chloroplast
A0A096QTY1	Putative DNA mismatch repair protein	gpm261	111057	5.62	0.784461	0.100582	0.74812	0.128434	0.913949	0.223918	0.908967	0.440023	chloroplast	cellular response to stress; cellular response to stimulus; cellular aromatic compound metabolic process; response to stress; DNA metabolic process; single-organism cellular process; nitrogen compound metabolic process; single-organism process; organic cyclic compound metabolic process; primary metabolic process; response to stimulus; cellular metabolic process; cellular response to DNA damage st…		DNA binding; ATP binding; nucleoside phosphate binding; double-stranded DNA binding; nucleoside binding; ion binding; nucleotide binding; organic cyclic compound binding; heterocyclic compound binding; ribonucleoside binding; carbohydrate derivative binding; mismatched DNA binding; ribonucleotide binding; binding; nucleic acid binding; purine ribonucleoside binding; structure-specific DNA binding…				IPR007696; IPR000432; IPR027417;	DNA mismatch repair protein MutS, core; DNA mismatch repair protein MutS, C-terminal; P-loop containing nucleoside triphosphate hydrolase;
A0A096QTZ2	40S ribosomal protein S29	LOC100284803	7489	9.38	0.990234		0.980469		1.05158		1.07579		cytosol	cellular protein metabolic process; biosynthetic process; primary metabolic process; cellular metabolic process; organic substance biosynthetic process; cellular biosynthetic process; organic substance metabolic process; metabolic process; cellular macromolecule biosynthetic process; cellular macromolecule metabolic process; gene expression; macromolecule metabolic process; protein metabolic proc…	ribosome; organelle; intracellular organelle; intracellular non-membrane-bounded organelle; cell part; intracellular; cytoplasm; macromolecular complex; intracellular part; cell; ribonucleoprotein complex; cytoplasmic part; non-membrane-bounded organelle;	structural constituent of ribosome; structural molecule activity;	K02980	RP-S29e; small subunit ribosomal protein S29e	zma03010 Ribosome - Zea mays (maize);
A0A096QU58	Sucrose synthase 7	Zm.29334	118009	8.17	1.05079	0.213389	1.00504	0.921596	1.07996	0.00891274	1.03655	0.130981	cytosol	single-organism carbohydrate metabolic process; metabolic process; sucrose metabolic process; cellular carbohydrate metabolic process; single-organism metabolic process; single-organism cellular process; single-organism process; oligosaccharide metabolic process; disaccharide metabolic process; carbohydrate metabolic process; primary metabolic process; cellular metabolic process; cellular process…		transferase activity, transferring hexosyl groups; catalytic activity; UDP-glucosyltransferase activity; UDP-glycosyltransferase activity; glucosyltransferase activity; transferase activity, transferring glycosyl groups; sucrose synthase activity; transferase activity;	K00695	E2.4.1.13; sucrose synthase [EC:2.4.1.13]	zma00500 Starch and sucrose metabolism - Zea mays (maize); zma01100 Metabolic pathways - Zea mays (maize);	IPR000368; IPR001296;	Sucrose synthase; Glycosyl transferase, family 1;
A0A096QUD1	Putative glycolipid transfer protein (GLTP) family protein isoform 1	LOC100857001	28546	6.21	0.962355		0.987452		1.00802		0.861585		cytosol	transport; lipid transport; single-organism localization; glycolipid transport; carbohydrate derivative transport; single-organism process; lipid localization; organic substance transport; localization; macromolecule localization; single-organism transport; establishment of localization;	intracellular part; cell; cell part; intracellular; cytoplasm;	glycolipid binding; carbohydrate derivative binding; carbohydrate derivative transporter activity; binding; lipid transporter activity; glycolipid transporter activity; lipid binding; substrate-specific transporter activity; transporter activity;				IPR014830;	Glycolipid transfer protein domain;
A0A096QUG5	"NADH-dependent oxidoreductase 1, putative, expressed"	DMAS1	33063	5.93									chloroplast	single-organism process; metabolic process; oxidation-reduction process; single-organism metabolic process;		catalytic activity; oxidoreductase activity;				IPR023210;	NADP-dependent oxidoreductase domain;
A0A096QV20	Eukaryotic translation initiation factor 3 subunit F	pco082032	40323	6.23									cytosol			protein binding; binding;	K03038	PSMD7; 26S proteasome regulatory subunit N8	zma03050 Proteasome - Zea mays (maize);	IPR000555; IPR024969;	JAB1/MPN/MOV34 metalloenzyme domain; Rpn11/EIF3F, C-terminal;
A0A096QV57	"Translation factor GUF1 homolog, chloroplastic"	LOC100857077	85442	6.8	0.811751	0.037982	0.932768	0.0207894	0.801013	0.107687	0.99583	0.960953	chloroplast			nucleoside phosphate binding; nucleoside binding; ion binding; hydrolase activity, acting on acid anhydrides; hydrolase activity; nucleotide binding; nucleoside-triphosphatase activity; organic cyclic compound binding; heterocyclic compound binding; ribonucleoside binding; carbohydrate derivative binding; pyrophosphatase activity; catalytic activity; ribonucleotide binding; binding; GTPase activi…	K06207			IPR005225; IPR004161; IPR000640; IPR027417; IPR000795; IPR009022; IPR009000;	Small GTP-binding protein domain; Translation elongation factor EFTu/EF1A, domain 2; Translation elongation factor EFG, V domain; P-loop containing nucleoside triphosphate hydrolase; Transcription factor, GTP-binding domain; Elongation factor G, III-V domain; Translation protein, beta-barrel domain;
A0A096QV77	Soluble inorganic pyrophosphatase	pco131913	27744	5.45	1.19561	0.0492491	0.95122	0.167282	1.16234	0.138982	1.08932	0.273069	cytosol	metabolic process; cellular metabolic process; phosphorus metabolic process; cellular process; phosphate-containing compound metabolic process;	intracellular part; cell; cell part; intracellular; cytoplasm;	magnesium ion binding; inorganic diphosphatase activity; pyrophosphatase activity; catalytic activity; binding; ion binding; metal ion binding; cation binding; hydrolase activity, acting on acid anhydrides; hydrolase activity; hydrolase activity, acting on acid anhydrides, in phosphorus-containing anhydrides;	K01507	ppa; inorganic pyrophosphatase [EC:3.6.1.1]	zma00190 Oxidative phosphorylation - Zea mays (maize);
A0A096QV95	"Carbamoyl-phosphate synthase large chain, chloroplastic"	Zm.29078	145329	5.36	1.01525	0.505584	1.04068	0.150049	1.06071	0.160336	1.08577	0.0814203	mitochondria	nitrogen compound metabolic process; metabolic process;		ATP binding; nucleoside phosphate binding; nucleoside binding; ion binding; nucleotide binding; organic cyclic compound binding; heterocyclic compound binding; ribonucleoside binding; carbohydrate derivative binding; catalytic activity; ribonucleotide binding; binding; purine ribonucleoside binding; metal ion binding; cation binding; anion binding; purine ribonucleotide binding; adenyl ribonucleo…	K01955	carB; carbamoyl-phosphate synthase large subunit [EC:6.3.5.5]	zma00240 Pyrimidine metabolism - Zea mays (maize); zma01100 Metabolic pathways - Zea mays (maize); zma00250 Alanine, aspartate and glutamate metabolism - Zea mays (maize);	IPR005479; IPR013815; IPR011607; IPR016185; IPR005480; IPR011761; IPR005483; IPR013816;	Carbamoyl-phosphate synthetase large subunit-like, ATP-binding domain; ATP-grasp fold, subdomain 1; Methylglyoxal synthase-like domain; Pre-ATP-grasp domain; Carbamoyl-phosphate synthetase, large subunit oligomerisation domain; ATP-grasp fold; Carbamoyl-phosphate synthase large subunit, CPSase domain; ATP-grasp fold, subdomain 2;
A0A096QVE9	"Putative asparaginyl-tRNA synthetase, chloroplast/mitochondrial"	LOC100217176	24332	4.92									cytosol	cellular aromatic compound metabolic process; cellular protein metabolic process; single-organism process; biosynthetic process; tRNA aminoacylation; cellular metabolic process; organic substance metabolic process; metabolic process; cellular amino acid metabolic process; heterocycle metabolic process; nucleobase-containing compound metabolic process; cellular nitrogen compound metabolic process;…		ligase activity, forming aminoacyl-tRNA and related compounds; ATP binding; nucleoside phosphate binding; ligase activity, forming carbon-oxygen bonds; ligase activity; nucleoside binding; ion binding; nucleotide binding; organic cyclic compound binding; heterocyclic compound binding; ribonucleoside binding; carbohydrate derivative binding; catalytic activity; ribonucleotide binding; binding; pur…	K01893	NARS; asparaginyl-tRNA synthetase [EC:6.1.1.22]	zma00970 Aminoacyl-tRNA biosynthesis - Zea mays (maize);	IPR004364;	Aminoacyl-tRNA synthetase, class II (D/K/N);
A0A096QVG7	USP family protein	pco077380	31581	4.93									chloroplast	response to stress; response to stimulus;						IPR014729; IPR006016;	Rossmann-like alpha/beta/alpha sandwich fold; UspA;
A0A096QVI8	Expressed protein	csu941	32557	9.02	0.939566	0.156453	0.943343	0.178611	1.01225	0.851775	0.969215	0.452815	chloroplast							IPR002589;	Macro domain;
A0A096QVK2	"Membrane-associated zinc metalloprotease family protein, expressed"	Zm.85579	45889	6.81	0.981752	0.643949	0.956536	0.409253	0.951655	0.214196	1.09377	0.0334577	chloroplast	proteolysis; metabolic process; macromolecule metabolic process; protein metabolic process; primary metabolic process; organic substance metabolic process;		endopeptidase activity; metalloendopeptidase activity; peptidase activity; catalytic activity; binding; peptidase activity, acting on L-amino acid peptides; metallopeptidase activity; protein binding; hydrolase activity;				IPR008915; IPR001478;	Peptidase M50; PDZ domain;
A0A096QVS9	Pherophorin-like protein	LOC100501451	125915	6.34	0.997355	0.924109	0.98281	0.536244	1.10431	0.00460991	1.08365	0.00918522	chloroplast
A0A096QVU2		Zm.24449	24185	4.36									mitochondria			protein binding; binding;				IPR020683;	Ankyrin repeat-containing domain;
A0A096QWW7	Putative heterogeneous nuclearribonucleoprotein A2	LOC100279268	49729	4.84	0.86162	0.108578	0.871082	0.122915	0.994896	0.92677	1.05104	0.348474	nuclear			organic cyclic compound binding; heterocyclic compound binding; nucleoside phosphate binding; binding; nucleic acid binding; nucleotide binding; small molecule binding;	K12741	HNRNPA1_3; heterogeneous nuclear ribonucleoprotein A1/A3	zma03040 Spliceosome - Zea mays (maize);	IPR000504; IPR012677;	RNA recognition motif domain; Nucleotide-binding alpha-beta plait domain;
A0A096QX48	"Succinate dehydrogenase [ubiquinone] flavoprotein subunit, mitochondrial"	TIDP3457	72487	6.04	1.03586	0.501657	1.00202	0.975862	0.992826	0.919041	0.979436	0.775823	mitochondria	tricarboxylic acid metabolic process; oxidation-reduction process; small molecule metabolic process; single-organism cellular process; tricarboxylic acid cycle; single-organism process; primary metabolic process; cellular respiration; cellular metabolic process; organic substance metabolic process; citrate metabolic process; metabolic process; generation of precursor metabolites and energy; aerob…		organic cyclic compound binding; heterocyclic compound binding; oxidoreductase activity, acting on the CH-CH group of donors; nucleoside phosphate binding; flavin adenine dinucleotide binding; catalytic activity; binding; ion binding; anion binding; nucleotide binding; cofactor binding; small molecule binding; coenzyme binding; oxidoreductase activity;	K00234	SDHA; succinate dehydrogenase (ubiquinone) flavoprotein subunit [EC:1.3.5.1]	zma01200 Carbon metabolism - Zea mays (maize); zma00190 Oxidative phosphorylation - Zea mays (maize); zma01110 Biosynthesis of secondary metabolites - Zea mays (maize); zma01100 Metabolic pathways - Zea mays (maize); zma00020 Citrate cycle (TCA cycle) - Zea mays (maize);	IPR027477; IPR015939; IPR003953; IPR023753;	Succinate dehydrogenase/fumarate reductase flavoprotein, catalytic domain; Fumarate reductase/succinate dehydrogenase flavoprotein-like, C-terminal; FAD-dependent oxidoreductase 2, FAD binding domain; FAD/NAD(P)-binding domain;
A0A096QX79	Ubiquinol-cytochrome c reductase complex protein (Fragment)	A0A096QX79	12860	9.82									chloroplast	phosphorylation; nucleoside metabolic process; purine nucleoside metabolic process; cellular aromatic compound metabolic process; purine ribonucleoside monophosphate metabolic process; ATP synthesis coupled electron transport; ribonucleotide metabolic process; nucleotide metabolic process; single-organism process; respiratory electron transport chain; cellular metabolic process; phosphate-contain…	membrane; organelle membrane; cytoplasm; macromolecular complex; intrinsic component of membrane; intracellular part; mitochondrial membrane part; cell; organelle part; mitochondrial envelope; catalytic complex; membrane part; mitochondrial respiratory chain complex III; cell part; intracellular; organelle inner membrane; transporter complex; membrane-bounded organelle; mitochondrial inner membra…		K00419	QCR9; ubiquinol-cytochrome c reductase subunit 9	zma00190 Oxidative phosphorylation - Zea mays (maize); zma01100 Metabolic pathways - Zea mays (maize);
A0A096QX90	Putative ribonuclease NGR2	LOC100192701	36963	5.89	0.95664	0.535812	1.03756	0.404559	0.909886	0.0676489	1.0105	0.738276	extracellular			RNA binding; endoribonuclease activity; hydrolase activity; endonuclease activity, active with either ribo- or deoxyribonucleic acids and producing 3'-phosphomonoesters; heterocyclic compound binding; organic cyclic compound binding; catalytic activity; ribonuclease T2 activity; binding; endoribonuclease activity, producing 3'-phosphomonoesters; nucleic acid binding; nuclease activity; hydrolase …	K01166
A0A096QXB6	Histone deacetylase complex subunit SAP18	LOC100194333	16436	10.44	0.887864	0.400517	0.945146	0.249398	1.11975	0.345237	0.822042	0.257428	cytosol				K14324	SAP18; histone deacetylase complex subunit SAP18	zma03015 mRNA surveillance pathway - Zea mays (maize); zma03013 RNA transport - Zea mays (maize);
A0A096QXB7	Annexin	LOC542749	43740	8.16	0.972689		1.03571		1.3134		1.18541		mitochondria			calcium-dependent phospholipid binding; binding; phospholipid binding; ion binding; lipid binding; cation binding; metal ion binding; anion binding; calcium ion binding;
A0A096QXN0	"Putative beta-1,3-glucanase"	uiu8(geb)	36537	4.39	1.10328	0.114871	0.985901	0.434205	1.135	0.0444512	1.11423	0.0623358	chloroplast	metabolic process; carbohydrate metabolic process; primary metabolic process; organic substance metabolic process;		hydrolase activity, hydrolyzing O-glycosyl compounds; hydrolase activity; catalytic activity; hydrolase activity, acting on glycosyl bonds;				IPR017853; IPR013781;	Glycoside hydrolase superfamily; Glycoside hydrolase, catalytic domain;
A0A096QY57	"Glutathione S-transferase GSTU6, putative, expressed"	Zm.563	35570	5.29									cytosol			protein binding; binding;	K00799	GST; glutathione S-transferase [EC:2.5.1.18]	zma00480 Glutathione metabolism - Zea mays (maize);	IPR010987; IPR004045; IPR012336;	Glutathione S-transferase, C-terminal-like; Glutathione S-transferase, N-terminal; Thioredoxin-like fold;
A0A096QYB2	Osmotin protein homolog-rice	Zm.21743	24514	5.24	1.14837	0.0892584	0.946491	0.420217	1.01356	0.904665	0.990224	0.909353	extracellular
A0A096QYR1	Aminotransferase	Zm.28667	61922	6.13	0.976864	0.281854	0.974293	0.0783698	1.05038	0.170886	0.970466	0.501459	chloroplast	biosynthetic process; metabolic process;		organic cyclic compound binding; heterocyclic compound binding; catalytic activity; binding; ion binding; anion binding; cofactor binding; pyridoxal phosphate binding;				IPR015424; IPR004839; IPR015421; IPR015422;	Pyridoxal phosphate-dependent transferase; Aminotransferase, class I/classII; Pyridoxal phosphate-dependent transferase, major region, subdomain 1; Pyridoxal phosphate-dependent transferase, major region, subdomain 2;
A0A096QYW3	Translocon-associated protein subunit beta	LOC100272685	25650	5.52									chloroplast				K13250	SSR2; translocon-associated protein subunit beta	zma04141 Protein processing in endoplasmic reticulum - Zea mays (maize);
A0A096QYX0		Zm.932	30548	8.87	1.05553	0.280683	0.965869	0.555513	1.01343	0.643241	0.868921	0.124096	chloroplast
A0A096QYX4	Putative aspartyl-tRNA synthetase	A0A096QYX4	13447	5.29	0.861235		0.905998		1.08092		0.905095		cytosol	cellular aromatic compound metabolic process; cellular protein metabolic process; single-organism process; biosynthetic process; tRNA aminoacylation; cellular metabolic process; organic substance metabolic process; metabolic process; cellular amino acid metabolic process; heterocycle metabolic process; nucleobase-containing compound metabolic process; cellular nitrogen compound metabolic process;…		ligase activity, forming aminoacyl-tRNA and related compounds; ATP binding; nucleoside phosphate binding; ligase activity, forming carbon-oxygen bonds; ligase activity; nucleoside binding; ion binding; nucleotide binding; organic cyclic compound binding; heterocyclic compound binding; ribonucleoside binding; carbohydrate derivative binding; catalytic activity; ribonucleotide binding; binding; pur…				IPR004364;	Aminoacyl-tRNA synthetase, class II (D/K/N);
A0A096QZ34	Putative sugar transporter protein	Zm.1752	60121	5.71	1.04398	0.307937	1.22289	0.0703444	1.10982	0.253489	1.34266	0.145589	plasma membrane	transport; transmembrane transport; single-organism localization; single-organism cellular process; single-organism process; localization; cellular process; single-organism transport; establishment of localization;	intrinsic component of membrane; membrane; integral component of membrane; membrane part;	substrate-specific transporter activity; substrate-specific transmembrane transporter activity; transporter activity; transmembrane transporter activity;				IPR020846;	Major facilitator superfamily domain;
A0A096QZ37	Putative potential copper-transporting ATPase	LOC100273554	98464	7.09	1.01289	0.872606	0.986075	0.86089	1.17479	0.191655	0.949286	0.389876	chloroplast	transport; single-organism localization; cation transport; ion transport; single-organism process; localization; establishment of localization; single-organism transport;	intrinsic component of membrane; membrane; integral component of membrane; membrane part;	ATPase activity, coupled to transmembrane movement of ions; nucleoside phosphate binding; primary active transmembrane transporter activity; substrate-specific transporter activity; hydrolase activity, acting on acid anhydrides; hydrolase activity; substrate-specific transmembrane transporter activity; ATPase activity; heterocyclic compound binding; organic cyclic compound binding; cation-transpo…				IPR023298; IPR023299; IPR008250; IPR023214;	P-type ATPase, transmembrane domain; P-type ATPase, cytoplasmic domain N; P-type ATPase, A domain; HAD-like domain;
A0A096QZ43		LOC100383547	74266	6.17	1.01508	0.694397	0.977705	0.543981	1.11214	0.00722537	1.08697	0.00154569	chloroplast	metabolic process; carbohydrate metabolic process; primary metabolic process; organic substance metabolic process;		isomerase activity; catalytic activity; intramolecular transferase activity; intramolecular transferase activity, phosphotransferases;				IPR005846; IPR005845; IPR016055; IPR005844;	Alpha-D-phosphohexomutase, alpha/beta/alpha domain III; Alpha-D-phosphohexomutase, alpha/beta/alpha domain II; Alpha-D-phosphohexomutase, alpha/beta/alpha I/II/III; Alpha-D-phosphohexomutase, alpha/beta/alpha domain I;
A0A096QZ80		A0A096QZ80	20372	10.32									chloroplast				K03943	NDUFV2; NADH dehydrogenase (ubiquinone) flavoprotein 2 [EC:1.6.5.3 1.6.99.3]	zma00190 Oxidative phosphorylation - Zea mays (maize); zma01100 Metabolic pathways - Zea mays (maize);	IPR012336;	Thioredoxin-like fold;
A0A096QZB7	Expressed protein	A0A096QZB7	33879	6.77	1.0236	0.502471	1.09884	0.00765338	0.936611	0.236459	0.925614	0.0124364	chloroplast							IPR016040;	NAD(P)-binding domain;
A0A096QZQ2	"ATP phosphoribosyltransferase, chloroplastic"	LOC100193253	50077	8.72	1.01067	0.756665	1.05133	0.310902	0.968483	0.363206	0.923178	0.230588	chloroplast	cellular aromatic compound metabolic process; organic acid biosynthetic process; imidazole-containing compound metabolic process; single-organism process; biosynthetic process; histidine biosynthetic process; organonitrogen compound biosynthetic process; cellular metabolic process; organic substance metabolic process; metabolic process; cellular amino acid metabolic process; heterocycle metabolic…	intracellular part; cell; cell part; intracellular; cytoplasm;	magnesium ion binding; transferase activity, transferring pentosyl groups; ATP phosphoribosyltransferase activity; catalytic activity; binding; ion binding; metal ion binding; cation binding; transferase activity, transferring glycosyl groups; transferase activity;	K00765	hisG; ATP phosphoribosyltransferase [EC:2.4.2.17]	zma01230 Biosynthesis of amino acids - Zea mays (maize); zma00340 Histidine metabolism - Zea mays (maize); zma01110 Biosynthesis of secondary metabolites - Zea mays (maize); zma01100 Metabolic pathways - Zea mays (maize);	IPR015867; IPR013820; IPR013115; IPR011322;	Nitrogen regulatory protein PII/ATP phosphoribosyltransferase, C-terminal; ATP phosphoribosyltransferase, catalytic domain; Histidine biosynthesis HisG, C-terminal; Nitrogen regulatory PII-like, alpha/beta;
A0A096QZQ4	Hexokinase	Zm.23852	59337	5.6									chloroplast	phosphorylation; regulation of biological quality; glycolytic process; glucose homeostasis; single-organism process; cellular metabolic process; cellular chemical homeostasis; phosphate-containing compound metabolic process; organic substance metabolic process; homeostatic process; metabolic process; pyruvate metabolic process; generation of precursor metabolites and energy; cellular carbohydrate…		ATP binding; nucleoside phosphate binding; phosphotransferase activity, alcohol group as acceptor; glucose binding; nucleoside binding; ion binding; monosaccharide binding; nucleotide binding; organic cyclic compound binding; heterocyclic compound binding; ribonucleoside binding; carbohydrate kinase activity; carbohydrate derivative binding; kinase activity; catalytic activity; ribonucleotide bin…	K00844	HK; hexokinase [EC:2.7.1.1]	zma00052 Galactose metabolism - Zea mays (maize); zma00010 Glycolysis / Gluconeogenesis - Zea mays (maize); zma01200 Carbon metabolism - Zea mays (maize); zma00500 Starch and sucrose metabolism - Zea mays (maize); zma00520 Amino sugar and nucleotide sugar metabolism - Zea mays (maize); zma01110 Biosynthesis of secondary metabolites - Zea mays (maize); zma01100 Metabolic pathways - Zea mays (maize…	IPR022672; IPR022673;	Hexokinase, N-terminal; Hexokinase, C-terminal;
A0A096QZS1	Peptidyl-prolyl cis-trans isomerase	Zm.71397	28974	6.75	0.984875	0.681812	0.990503	0.765492	1.10684	0.0190817	1.14141	0.0169525	chloroplast	protein folding; metabolic process; cellular protein metabolic process; cellular macromolecule metabolic process; macromolecule metabolic process; protein metabolic process; primary metabolic process; cellular process; cellular metabolic process; organic substance metabolic process;						IPR016184; IPR001179;	Capsid/spike protein, ssDNA virus; FKBP-type peptidyl-prolyl cis-trans isomerase domain;
A0A096QZW5	Putative inorganic diphosphatase	A0A096QZW5	90283	5.18	0.695072	0.0643034	0.864688	0.286496	0.727298	0.0707694	0.780958	0.0658088	vacuolar membrane	transport; single-organism localization; cation transport; ion transport; single-organism process; localization; monovalent inorganic cation transport; hydrogen transport; proton transport; single-organism transport; establishment of localization;	membrane;	active transmembrane transporter activity; P-P-bond-hydrolysis-driven transmembrane transporter activity; inorganic diphosphatase activity; pyrophosphatase activity; catalytic activity; primary active transmembrane transporter activity; hydrolase activity, acting on acid anhydrides; hydrolase activity; hydrolase activity, acting on acid anhydrides, in phosphorus-containing anhydrides; transmembra…	K01507	ppa; inorganic pyrophosphatase [EC:3.6.1.1]	zma00190 Oxidative phosphorylation - Zea mays (maize);
A0A096R049	ATP synthase subunit gamma	A0A096R049	31663	10.21	0.925447		1.00795		0.967351		0.994403		chloroplast	nucleoside metabolic process; purine nucleoside metabolic process; purine ribonucleoside monophosphate metabolic process; nucleotide metabolic process; single-organism process; purine ribonucleoside biosynthetic process; nucleoside biosynthetic process; biosynthetic process; ribonucleoside monophosphate biosynthetic process; cellular metabolic process; phosphate-containing compound metabolic proc…	proton-transporting ATP synthase complex, catalytic core F(1); membrane; membrane part; cell part; intracellular; proton-transporting two-sector ATPase complex; macromolecular complex; proton-transporting two-sector ATPase complex, catalytic domain; intracellular part; protein complex; cell; proton-transporting ATP synthase complex;	active transmembrane transporter activity; ATPase activity, coupled to transmembrane movement of ions; ion transmembrane transporter activity; primary active transmembrane transporter activity; ATPase activity, coupled to transmembrane movement of ions, rotational mechanism; hydrolase activity, acting on acid anhydrides; substrate-specific transporter activity; monovalent inorganic cation transme…	K02136	ATPeF1G; F-type H+-transporting ATPase subunit gamma	zma00190 Oxidative phosphorylation - Zea mays (maize); zma01100 Metabolic pathways - Zea mays (maize);	IPR023633;	ATPase, F1 complex, gamma subunit domain;
A0A096R091	Heat shock protein 81-1	Zm.92404	105150	5.04	1.02611		1.0029		0.878168		0.962963		nuclear	protein folding; metabolic process; response to stress; cellular protein metabolic process; cellular macromolecule metabolic process; macromolecule metabolic process; protein metabolic process; response to stimulus; primary metabolic process; cellular process; cellular metabolic process; organic substance metabolic process;		ATP binding; nucleoside phosphate binding; nucleoside binding; ion binding; protein binding; nucleotide binding; organic cyclic compound binding; heterocyclic compound binding; ribonucleoside binding; carbohydrate derivative binding; ribonucleotide binding; binding; purine ribonucleoside binding; anion binding; purine ribonucleotide binding; unfolded protein binding; adenyl ribonucleotide binding…	K04079	htpG; molecular chaperone HtpG	zma04626 Plant-pathogen interaction - Zea mays (maize); zma04141 Protein processing in endoplasmic reticulum - Zea mays (maize);	IPR020568; IPR020575; IPR003594;	Ribosomal protein S5 domain 2-type fold; Heat shock protein Hsp90, N-terminal; Histidine kinase-like ATPase, C-terminal domain;
A0A096R0A2		Zm.2051	69221	5.75	0.951788	0.210024	0.943701	0.144914	1.03951	0.181714	1.15473	0.00501315	cytosol	metabolic process; carbohydrate metabolic process; primary metabolic process; organic substance metabolic process;		isomerase activity; catalytic activity; intramolecular transferase activity; intramolecular transferase activity, phosphotransferases;				IPR005843; IPR005846; IPR005845; IPR016055; IPR005844;	Alpha-D-phosphohexomutase, C-terminal; Alpha-D-phosphohexomutase, alpha/beta/alpha domain III; Alpha-D-phosphohexomutase, alpha/beta/alpha domain II; Alpha-D-phosphohexomutase, alpha/beta/alpha I/II/III; Alpha-D-phosphohexomutase, alpha/beta/alpha domain I;
A0A096R0B9		Zm.3752	46412	6.67	1.1485	0.291863	1.04894	0.633495	0.986724	0.865234	1.04931	0.567609	chloroplast	cofactor biosynthetic process; cellular aromatic compound metabolic process; organic hydroxy compound metabolic process; pyridoxal phosphate metabolic process; single-organism process; biosynthetic process; organonitrogen compound biosynthetic process; pyridine-containing compound metabolic process; cellular metabolic process; phosphate-containing compound metabolic process; organic substance met…		pyridoxal kinase activity; kinase activity; phosphotransferase activity, alcohol group as acceptor; catalytic activity; transferase activity; transferase activity, transferring phosphorus-containing groups;	K00868	pdxK; pyridoxine kinase [EC:2.7.1.35]	zma00750 Vitamin B6 metabolism - Zea mays (maize); zma01100 Metabolic pathways - Zea mays (maize);	IPR029056; IPR013749;	Ribokinase-like; Pyridoxamine kinase/Phosphomethylpyrimidine kinase;
A0A096R0I1	Putative SEC6	A0A096R0I1	84686	4.86									cytosol	transport; establishment of localization in cell; single-organism localization; secretion by cell; vesicle-mediated transport; single-organism cellular process; single-organism process; localization; cellular process; establishment of localization; exocytosis; single-organism transport; secretion; cellular localization;	cell cortex; cell part; cell cortex part; intracellular; cell periphery; cytoplasm; macromolecular complex; intracellular part; exocyst; protein complex; cell; cytoplasmic part;		K06110
A0A096R0K0	Putative polypyrimidine track-binding protein	TIDP3257	56271	6.47	1.03692		0.941538		1.1048		1.17904		cytosol	RNA processing; cellular aromatic compound metabolic process; organic cyclic compound metabolic process; nitrogen compound metabolic process; primary metabolic process; cellular metabolic process; organic substance metabolic process; mRNA processing; RNA metabolic process; metabolic process; nucleic acid metabolic process; heterocycle metabolic process; nucleobase-containing compound metabolic pr…	organelle; intracellular membrane-bounded organelle; intracellular organelle; nucleus; cell part; intracellular; intracellular part; membrane-bounded organelle; cell;	organic cyclic compound binding; heterocyclic compound binding; RNA binding; nucleoside phosphate binding; binding; nucleic acid binding; nucleotide binding; small molecule binding;	K14948			IPR000504; IPR012677;	RNA recognition motif domain; Nucleotide-binding alpha-beta plait domain;
A0A096R0L1	Light-regulated protein	LOC100281148	12353	8.74	1.54161	0.00180175	1.18029	0.0125398	1.68846	0.00176779	1.0415	0.607751	chloroplast
A0A096R0R6		Zm.94626	43783	8.61									cytosol	ion transmembrane transport; cation transmembrane transport; inorganic ion transmembrane transport; single-organism cellular process; energy coupled proton transmembrane transport, against electrochemical gradient; single-organism process; hydrogen transport; proton transport; establishment of localization; transport; transmembrane transport; single-organism localization; cation transport; ion tr…	macromolecular complex; membrane; proton-transporting two-sector ATPase complex, catalytic domain; protein complex; membrane part; proton-transporting two-sector ATPase complex;	active transmembrane transporter activity; ATPase activity, coupled to transmembrane movement of ions; ion transmembrane transporter activity; primary active transmembrane transporter activity; ATPase activity, coupled to transmembrane movement of ions, rotational mechanism; hydrolase activity, acting on acid anhydrides; substrate-specific transporter activity; monovalent inorganic cation transme…	K02150	ATPeV1E; V-type H+-transporting ATPase subunit E	zma04145 Phagosome - Zea mays (maize); zma00190 Oxidative phosphorylation - Zea mays (maize); zma01100 Metabolic pathways - Zea mays (maize);
A0A096R0S3	Trafficking protein particle complex subunit 3	pco118092	25319	4.5	1.05313	0.660119	1.03281	0.750562	1.0786	0.0291261	1.10887	0.35247	cytosol	transport; localization; vesicle-mediated transport; establishment of localization;						IPR024096;	NO signalling/Golgi transport ligand-binding domain;
A0A096R0X7	Signal recognition particle subunit SRP72	A0A096R0X7	91759	9.22	1.01044	0.815808	0.928334	0.388701	0.867218	0.279229	0.918288	0.437501	cytosol	intracellular transport; cellular component organization; establishment of protein localization to organelle; single-organism process; cotranslational protein targeting to membrane; protein transport; establishment of localization; protein targeting; protein targeting to membrane; establishment of localization in cell; single-organism localization; protein localization to endoplasmic reticulum; i…	cell part; intracellular; signal recognition particle; cytoplasm; macromolecular complex; intracellular part; ribonucleoprotein complex; cell; cytoplasmic part;	organic cyclic compound binding; heterocyclic compound binding; RNA binding; binding; nucleic acid binding; protein binding; 7S RNA binding;	K03108	SRP72; signal recognition particle subunit SRP72	zma03060 Protein export - Zea mays (maize);	IPR011990; IPR013699;	Tetratricopeptide-like helical domain; Signal recognition particle, SRP72 subunit, RNA-binding;
A0A096R0Z5	Hypersensitive-induced response protein	hir3	42516	5.86	1.54434	0.0442797	1.06139	0.473501	1.53531	0.0196667	1.0563	0.567128	chloroplast
A0A096R115	NADH-ubiquinone oxidoreductase B16.6 subunit	LOC100282224	12285	7.82	1.05965	0.535152	0.968922	0.72656	1.00452	0.974125	0.978894	0.875698	chloroplast				K11353	NDUFA13; NADH dehydrogenase (ubiquinone) 1 alpha subcomplex subunit 13	zma00190 Oxidative phosphorylation - Zea mays (maize); zma01100 Metabolic pathways - Zea mays (maize);
A0A096R140	"Nucleolar protein NOP5, putative, expressed"	A0A096R140	46591	8.67									cytosol				K14565	NOP58; nucleolar protein 58	zma03008 Ribosome biogenesis in eukaryotes - Zea mays (maize);	IPR002687; IPR012976;	Nop domain; NOSIC;
A0A096R151	"Dynamin-related protein 1C, putative, expressed"	Zm.9152	60525	6.91	0.864964		0.947993		1.16786		1.22143		cytosol			nucleoside phosphate binding; nucleoside binding; ion binding; hydrolase activity, acting on acid anhydrides; hydrolase activity; nucleotide binding; nucleoside-triphosphatase activity; organic cyclic compound binding; heterocyclic compound binding; ribonucleoside binding; carbohydrate derivative binding; pyrophosphatase activity; catalytic activity; ribonucleotide binding; binding; GTPase activi…				IPR030381; IPR001401; IPR027417; IPR000375;	Dynamin-type guanine nucleotide-binding (G) domain; Dynamin, GTPase domain; P-loop containing nucleoside triphosphate hydrolase; Dynamin central domain;
A0A096R176	Zinc finger CCCH domain-containing protein 31	pco086234b	29769	9.37	0.947064	0.603455	0.88691	0.107151	1.09742	0.372825	1.16134	0.233947	chloroplast			organic cyclic compound binding; heterocyclic compound binding; RNA binding; binding; nucleic acid binding; ion binding; cation binding; metal ion binding;				IPR000571; IPR004087; IPR004088;	Zinc finger, CCCH-type; K Homology domain; K Homology domain, type 1;
A0A096R181	Mitochondrial Rho GTPase	Zm.84557	81442	5.46	1.00907	0.589162	0.995968	0.799347	1.03221	0.303851	1.08436	0.131068	chloroplast	regulation of cellular process; single organism signaling; cellular component organization; cellular response to stimulus; intracellular signal transduction; single-organism cellular process; single-organism process; organic substance transport; small GTPase mediated signal transduction; signaling; response to stimulus; protein transport; establishment of localization; establishment of protein lo…	membrane; outer membrane; organelle membrane; cytoplasm; intrinsic component of mitochondrial outer membrane; intrinsic component of membrane; intracellular part; mitochondrial membrane part; cell; organelle part; mitochondrial envelope; integral component of organelle membrane; integral component of mitochondrial outer membrane; cell part; intracellular; membrane part; organelle outer membrane; …	nucleoside phosphate binding; nucleoside binding; ion binding; hydrolase activity, acting on acid anhydrides; hydrolase activity; nucleotide binding; nucleoside-triphosphatase activity; heterocyclic compound binding; organic cyclic compound binding; ribonucleoside binding; carbohydrate derivative binding; pyrophosphatase activity; ribonucleotide binding; catalytic activity; binding; purine ribonu…	K07870			IPR013566; IPR002048; IPR027417; IPR011992; IPR020860; IPR013567;	EF hand associated, type-1; EF-hand domain; P-loop containing nucleoside triphosphate hydrolase; EF-hand domain pair; MIRO domain; EF hand associated, type-2;
A0A096R1C1	Branched-chain-amino-acid aminotransferase	pco098993(576)	50571	6.04	1.02924	0.442006	0.855391	0.0500471	0.909286	0.321728	0.884156	0.234968	chloroplast	small molecule metabolic process; single-organism cellular process; nitrogen compound metabolic process; single-organism process; primary metabolic process; cellular metabolic process; organic substance metabolic process; metabolic process; cellular amino acid metabolic process; single-organism metabolic process; carboxylic acid metabolic process; organic acid metabolic process; branched-chain am…		branched-chain-amino-acid transaminase activity; transferase activity, transferring nitrogenous groups; transaminase activity; catalytic activity; transferase activity;	K00826	E2.6.1.42; branched-chain amino acid aminotransferase [EC:2.6.1.42]	zma01230 Biosynthesis of amino acids - Zea mays (maize); zma01110 Biosynthesis of secondary metabolites - Zea mays (maize); zma01210 2-Oxocarboxylic acid metabolism - Zea mays (maize); zma00270 Cysteine and methionine metabolism - Zea mays (maize); zma01100 Metabolic pathways - Zea mays (maize); zma00770 Pantothenate and CoA biosynthesis - Zea mays (maize); zma00280 Valine, leucine and isoleucine…
A0A096R1F9		Zm.123953	152620	6.22	0.900744	0.477311	0.940943	0.501886	0.987934	0.900956	0.971342	0.773019	cytosol	cellular aromatic compound metabolic process; cellular protein metabolic process; single-organism process; biosynthetic process; tRNA aminoacylation; cellular metabolic process; organic substance metabolic process; metabolic process; cellular amino acid metabolic process; heterocycle metabolic process; nucleobase-containing compound metabolic process; cellular nitrogen compound metabolic process;…	intracellular part; cell; cell part; intracellular; cytoplasm;	ligase activity, forming aminoacyl-tRNA and related compounds; ATP binding; aminoacyl-tRNA editing activity; nucleoside phosphate binding; carboxylic ester hydrolase activity; ligase activity, forming carbon-oxygen bonds; nucleoside binding; ion binding; ligase activity; hydrolase activity; nucleotide binding; heterocyclic compound binding; organic cyclic compound binding; ribonucleoside binding;…	K01869	LARS; leucyl-tRNA synthetase [EC:6.1.1.4]	zma00970 Aminoacyl-tRNA biosynthesis - Zea mays (maize);	IPR014729; IPR013155; IPR009008; IPR002300; IPR009080;	Rossmann-like alpha/beta/alpha sandwich fold; Methionyl/Valyl/Leucyl/Isoleucyl-tRNA synthetase, anticodon-binding; Valyl/Leucyl/Isoleucyl-tRNA synthetase, editing domain; Aminoacyl-tRNA synthetase, class Ia; Aminoacyl-tRNA synthetase, class 1a, anticodon-binding;
A0A096R1K6	Putative heterogeneous nuclearribonucleoprotein A2	LOC100383130	67734	5.91	0.932895	0.231843	0.950329	0.405009	1.01696	0.746314	0.918534	0.207488	nuclear	RNA processing; cellular aromatic compound metabolic process; organic cyclic compound metabolic process; nitrogen compound metabolic process; primary metabolic process; cellular metabolic process; organic substance metabolic process; mRNA processing; RNA metabolic process; metabolic process; nucleic acid metabolic process; heterocycle metabolic process; nucleobase-containing compound metabolic pr…	organelle; intracellular membrane-bounded organelle; intracellular organelle; nucleus; cell part; intracellular; intracellular part; membrane-bounded organelle; cell;	organic cyclic compound binding; heterocyclic compound binding; RNA binding; nucleoside phosphate binding; binding; nucleic acid binding; nucleotide binding; small molecule binding;	K13091			IPR000504; IPR012677; IPR029123;	RNA recognition motif domain; Nucleotide-binding alpha-beta plait domain; Splicing factor RBM39, linker;
A0A096R1R8	"Nucleolar protein NOP5, putative, expressed"	A0A096R1R8	45124	6.42									cytosol				K14565	NOP58; nucleolar protein 58	zma03008 Ribosome biogenesis in eukaryotes - Zea mays (maize);	IPR002687; IPR012974; IPR012976;	Nop domain; NOP5, N-terminal; NOSIC;
A0A096R1S0	Putative Pto kinase interactor 1	LOC100273536	52161	6.03	1.07315		0.828681		1.15186		1.10461		chloroplast	phosphorylation; cellular protein metabolic process; primary metabolic process; cellular metabolic process; phosphate-containing compound metabolic process; organic substance metabolic process; metabolic process; protein phosphorylation; phosphorus metabolic process; cellular macromolecule metabolic process; cellular protein modification process; protein metabolic process; macromolecule metabolic…		ATP binding; nucleoside phosphate binding; phosphotransferase activity, alcohol group as acceptor; nucleoside binding; ion binding; protein tyrosine kinase activity; nucleotide binding; protein kinase activity; organic cyclic compound binding; heterocyclic compound binding; ribonucleoside binding; carbohydrate derivative binding; kinase activity; ribonucleotide binding; catalytic activity; bindin…	K13436	PTI1; pto-interacting protein 1 [EC:2.7.11.1]	zma04626 Plant-pathogen interaction - Zea mays (maize);	IPR000719; IPR001245; IPR020635; IPR011009;	Protein kinase domain; Serine-threonine/tyrosine-protein kinase catalytic domain; Tyrosine-protein kinase, catalytic domain; Protein kinase-like domain;
A0A096R1V3	OSJNBb0015N08.9 protein	Zm.28541	23199	8.3	1.01842	0.743479	0.881447	0.00754148	0.905112	0.113476	0.921774	0.182035	chloroplast			hydrolase activity; carboxylic ester hydrolase activity; catalytic activity; aminoacyl-tRNA hydrolase activity; hydrolase activity, acting on ester bonds;				IPR023476;	Peptidyl-tRNA hydrolase II domain;
A0A096R1V6	Membrane protein-like	LOC100383784	44262	9.72									chloroplast		intrinsic component of membrane; membrane; integral component of membrane; membrane part;
A0A096R220	OSJNBb0004G23.11 protein	Zm.131656	37490	6.08	0.920037	0.0266757	1.0344	0.624907	1.07657	0.328697	1.12914	0.202373	cytosol	single-organism process; metabolic process; oxidation-reduction process; single-organism metabolic process;		organic cyclic compound binding; heterocyclic compound binding; oxidoreductase activity, acting on CH-OH group of donors; oxidoreductase activity, acting on the CH-OH group of donors, NAD or NADP as acceptor; nucleoside phosphate binding; NAD binding; catalytic activity; binding; nucleotide binding; cofactor binding; small molecule binding; coenzyme binding; oxidoreductase activity;	K15919	HPR2; hydroxypyruvate reductase 2	zma01200 Carbon metabolism - Zea mays (maize); zma01110 Biosynthesis of secondary metabolites - Zea mays (maize); zma01100 Metabolic pathways - Zea mays (maize); zma00260 Glycine, serine and threonine metabolism - Zea mays (maize); zma00630 Glyoxylate and dicarboxylate metabolism - Zea mays (maize);	IPR006139; IPR006140; IPR016040;	D-isomer specific 2-hydroxyacid dehydrogenase, catalytic domain; D-isomer specific 2-hydroxyacid dehydrogenase, NAD-binding domain; NAD(P)-binding domain;
A0A096R286	Malate dehydrogenase	Zm.66713	42649	7.63	0.898856	0.001783	0.949127	0.067341	0.988284	0.558099	1.03477	0.11362	cytosol	dicarboxylic acid metabolic process; oxidation-reduction process; small molecule metabolic process; single-organism cellular process; single-organism process; carbohydrate metabolic process; primary metabolic process; cellular metabolic process; organic substance metabolic process; metabolic process; single-organism metabolic process; malate metabolic process; carboxylic acid metabolic process; o…		oxidoreductase activity, acting on CH-OH group of donors; oxidoreductase activity, acting on the CH-OH group of donors, NAD or NADP as acceptor; malate dehydrogenase activity; catalytic activity; L-malate dehydrogenase activity; oxidoreductase activity;	K00026	MDH2; malate dehydrogenase [EC:1.1.1.37]	zma01200 Carbon metabolism - Zea mays (maize); zma01110 Biosynthesis of secondary metabolites - Zea mays (maize); zma01100 Metabolic pathways - Zea mays (maize); zma00020 Citrate cycle (TCA cycle) - Zea mays (maize); zma00630 Glyoxylate and dicarboxylate metabolism - Zea mays (maize); zma00710 Carbon fixation in photosynthetic organisms - Zea mays (maize); zma00270 Cysteine and methionine metabol…	IPR022383; IPR016040; IPR001236; IPR015955;	Lactate/malate dehydrogenase, C-terminal; NAD(P)-binding domain; Lactate/malate dehydrogenase, N-terminal; Lactate dehydrogenase/glycoside hydrolase, family 4, C-terminal;
A0A096R298		A0A096R298	37904	8.8	0.913982	0.0397663	0.984048	0.533729	0.915765	0.0545179	0.99115	0.841573	chloroplast			metal ion binding; cation binding; catalytic activity; binding; ion binding;	K06972			IPR011765; IPR011249; IPR011237;	Peptidase M16, N-terminal; Metalloenzyme, LuxS/M16 peptidase-like; Peptidase M16 domain;
A0A096R2E3	Branching enzyme-3	Zm.75898	104462	5.23	0.866625	0.000838355	0.95201	0.230082	0.759105	0.00324459	0.972524	0.463822	cytosol	carbohydrate biosynthetic process; polysaccharide biosynthetic process; glucan metabolic process; single-organism process; biosynthetic process; energy reserve metabolic process; cellular metabolic process; cellular polysaccharide metabolic process; organic substance metabolic process; metabolic process; generation of precursor metabolites and energy; cellular carbohydrate metabolic process; poly…		1,4-alpha-glucan branching enzyme activity; transferase activity, transferring hexosyl groups; catalytic activity; binding; hydrolase activity, acting on glycosyl bonds; ion binding; cation binding; hydrolase activity, hydrolyzing O-glycosyl compounds; transferase activity, transferring glycosyl groups; hydrolase activity; transferase activity;	K00700	glgB; 1,4-alpha-glucan branching enzyme [EC:2.4.1.18]	zma00500 Starch and sucrose metabolism - Zea mays (maize); zma01110 Biosynthesis of secondary metabolites - Zea mays (maize); zma01100 Metabolic pathways - Zea mays (maize);	IPR004193; IPR014756; IPR006048; IPR017853; IPR006589; IPR013783; IPR013780; IPR006047; IPR013781;	Glycoside hydrolase, family 13, N-terminal; Immunoglobulin E-set; Alpha-amylase/branching enzyme, C-terminal all beta; Glycoside hydrolase superfamily; Glycosyl hydrolase, family 13, subfamily, catalytic domain; Immunoglobulin-like fold; Glycosyl hydrolase, family 13, all-beta; Glycosyl hydrolase, family 13, catalytic domain; Glycoside hydrolase, catalytic domain;
A0A096R2J5	OSJNBb0108J11.6 protein	Zm.103735	50192	8.12									chloroplast	metabolic process; protein modification by small protein conjugation; protein ubiquitination; cellular macromolecule metabolic process; cellular protein metabolic process; cellular protein modification process; macromolecule metabolic process; protein metabolic process; protein modification by small protein conjugation or removal; macromolecule modification; protein modification process; primary …		ubiquitin-like protein transferase activity; catalytic activity; transferase activity; ubiquitin-protein transferase activity;				IPR003613; IPR011989; IPR013083;	U box domain; Armadillo-like helical; Zinc finger, RING/FYVE/PHD-type;
A0A096R2K8	Glycosyltransferase	Zm.85357	48351	5.97									chloroplast	metabolic process;		transferase activity, transferring glycosyl groups; transferase activity, transferring hexosyl groups; catalytic activity; transferase activity;
A0A096R2R0	Protein translation factor SUI1	TIDP3683	26743	9.97									nuclear	cellular protein metabolic process; biosynthetic process; primary metabolic process; organic substance biosynthetic process; cellular metabolic process; cellular biosynthetic process; organic substance metabolic process; metabolic process; cellular macromolecule biosynthetic process; translational initiation; cellular macromolecule metabolic process; gene expression; macromolecule metabolic proce…		organic cyclic compound binding; heterocyclic compound binding; RNA binding; translation factor activity, nucleic acid binding; binding; nucleic acid binding; translation initiation factor activity;	K03113	EIF1; translation initiation factor 1	zma03013 RNA transport - Zea mays (maize);	IPR001950;	Translation initiation factor SUI1;
A0A096R2T2	Beta-galactosidase	Zm.93782	97202	5.32	0.832219	0.000422195	0.986947	0.868175	1.00312	0.974306	1.26759	0.0588631	peroxisome	metabolic process; carbohydrate metabolic process; primary metabolic process; organic substance metabolic process;		hydrolase activity, hydrolyzing O-glycosyl compounds; carbohydrate binding; hydrolase activity; catalytic activity; binding; hydrolase activity, acting on glycosyl bonds;				IPR000922; IPR017853; IPR013781; IPR008979;	D-galactoside/L-rhamnose binding SUEL lectin domain; Glycoside hydrolase superfamily; Glycoside hydrolase, catalytic domain; Galactose-binding domain-like;
A0A096R382	"Alpha-1,4 glucan phosphorylase"	Zm.13152	131750	5.39	0.899616	0.239401	0.922941	0.336558	1.00744	0.880505	1.00712	0.947026	chloroplast	metabolic process; carbohydrate metabolic process; primary metabolic process; organic substance metabolic process;		organic cyclic compound binding; heterocyclic compound binding; transferase activity, transferring hexosyl groups; catalytic activity; binding; phosphorylase activity; ion binding; transferase activity, transferring glycosyl groups; anion binding; transferase activity; cofactor binding; glycogen phosphorylase activity; pyridoxal phosphate binding;	K00688	E2.4.1.1; starch phosphorylase [EC:2.4.1.1]	zma04931 Insulin resistance - Zea mays (maize); zma00500 Starch and sucrose metabolism - Zea mays (maize); zma01110 Biosynthesis of secondary metabolites - Zea mays (maize); zma01100 Metabolic pathways - Zea mays (maize);
A0A096R399	"Hydrolase, alpha/beta fold protein-like"	LOC100280362	46543	6.3	0.903288		1.05803		1.39		1.34103		chloroplast							IPR029059; IPR029058;	Alpha/beta hydrolase fold-5; Alpha/Beta hydrolase fold;
A0A096R3C5	OSJNBb0059K02.15 protein	LOC100193107	51018	6.62	0.876937	0.0190979	0.930564	0.063201	1.04471	0.291134	1.12017	0.00926677	chloroplast	single-organism process; metabolic process; oxidation-reduction process; single-organism metabolic process;		organic cyclic compound binding; heterocyclic compound binding; oxidoreductase activity, acting on CH-OH group of donors; oxidoreductase activity, acting on the CH-OH group of donors, NAD or NADP as acceptor; nucleoside phosphate binding; NAD binding; catalytic activity; binding; nucleotide binding; cofactor binding; small molecule binding; coenzyme binding; oxidoreductase activity;	K15893	HPR1; hydroxypyruvate reductase 1	zma01200 Carbon metabolism - Zea mays (maize); zma01110 Biosynthesis of secondary metabolites - Zea mays (maize); zma01100 Metabolic pathways - Zea mays (maize); zma00260 Glycine, serine and threonine metabolism - Zea mays (maize); zma00630 Glyoxylate and dicarboxylate metabolism - Zea mays (maize);	IPR006139; IPR006140; IPR016040;	D-isomer specific 2-hydroxyacid dehydrogenase, catalytic domain; D-isomer specific 2-hydroxyacid dehydrogenase, NAD-binding domain; NAD(P)-binding domain;
A0A096R3F8	Proteasome subunit beta type	A0A096R3F8	28912	6.43									chloroplast	proteolysis involved in cellular protein catabolic process; cellular macromolecule catabolic process; cellular protein catabolic process; cellular protein metabolic process; primary metabolic process; cellular metabolic process; organic substance metabolic process; organic substance catabolic process; metabolic process; protein catabolic process; macromolecule catabolic process; cellular macromol…	proteasome complex; cell part; intracellular; proteasome core complex; macromolecular complex; intracellular part; protein complex; cell;	endopeptidase activity; threonine-type endopeptidase activity; peptidase activity; threonine-type peptidase activity; catalytic activity; peptidase activity, acting on L-amino acid peptides; hydrolase activity;	K02732	PSMB1; 20S proteasome subunit beta 6 [EC:3.4.25.1]	zma03050 Proteasome - Zea mays (maize);	IPR029055;	Nucleophile aminohydrolases, N-terminal;
A0A096R3H9	2-hydroxy-3-oxopropionate reductase	Zm.162702	66368	5.74	1.00204	0.96768	1.05926	0.291285	0.944161	0.220136	0.917442	0.186823	cytosol	single-organism process; metabolic process; oxidation-reduction process; single-organism metabolic process;		organic cyclic compound binding; heterocyclic compound binding; oxidoreductase activity, acting on CH-OH group of donors; oxidoreductase activity, acting on the CH-OH group of donors, NAD or NADP as acceptor; phosphogluconate dehydrogenase (decarboxylating) activity; nucleoside phosphate binding; NAD binding; catalytic activity; binding; nucleotide binding; cofactor binding; small molecule bindin…				IPR006115; IPR013328; IPR008927; IPR016040; IPR029154;	6-phosphogluconate dehydrogenase, NADP-binding; 6-phosphogluconate dehydrogenase, domain 2; 6-phosphogluconate dehydrogenase C-terminal domain-like; NAD(P)-binding domain; 3-hydroxyisobutyrate dehydrogenase, NAD-binding domain;
A0A096R3L2	Cellulose synthase-like protein H2	Zm.41070	45408	9.03									endoplasmic reticulum	carbohydrate biosynthetic process; single-organism biosynthetic process; cellular glucan metabolic process; polysaccharide biosynthetic process; cellulose metabolic process; glucan metabolic process; single-organism cellular process; single-organism process; cellular polysaccharide biosynthetic process; biosynthetic process; primary metabolic process; carbohydrate metabolic process; organic subst…	membrane;	cellulose synthase activity; transferase activity, transferring hexosyl groups; catalytic activity; UDP-glucosyltransferase activity; cellulose synthase (UDP-forming) activity; UDP-glycosyltransferase activity; glucosyltransferase activity; transferase activity, transferring glycosyl groups; transferase activity;
A0A096R3L3	Cellulose synthase-like protein H1	Zm.41070	100588	10.04	0.862039		1.0826		1.25		1.37101		chloroplast	carbohydrate biosynthetic process; single-organism biosynthetic process; cellular glucan metabolic process; polysaccharide biosynthetic process; cellulose metabolic process; glucan metabolic process; single-organism cellular process; single-organism process; cellular polysaccharide biosynthetic process; biosynthetic process; primary metabolic process; carbohydrate metabolic process; organic subst…	membrane;	cellulose synthase activity; transferase activity, transferring hexosyl groups; catalytic activity; UDP-glucosyltransferase activity; cellulose synthase (UDP-forming) activity; UDP-glycosyltransferase activity; glucosyltransferase activity; transferase activity, transferring glycosyl groups; transferase activity;				IPR029044;	Nucleotide-diphospho-sugar transferases;
A0A096R3M6	Expressed protein	LOC100279583	88158	5.2									chloroplast
A0A096R3M8	Phenylalanine ammonia-lyase	LOC100856984	70802	6.07	1.01471	0.0286201	1.03237	0.0630497	0.643714	0.00853104	1.07041	0.190879	chloroplast	erythrose 4-phosphate/phosphoenolpyruvate family amino acid catabolic process; alpha-amino acid catabolic process; cellular aromatic compound metabolic process; single-organism process; cellular metabolic process; organic substance metabolic process; L-phenylalanine catabolic process; metabolic process; cellular amino acid metabolic process; organic cyclic compound catabolic process; cellular cat…	intracellular part; cell; cell part; intracellular; cytoplasm;	lyase activity; carbon-nitrogen lyase activity; ammonia-lyase activity; catalytic activity;	K10775	E4.3.1.24; phenylalanine ammonia-lyase [EC:4.3.1.24]	zma00940 Phenylpropanoid biosynthesis - Zea mays (maize); zma01110 Biosynthesis of secondary metabolites - Zea mays (maize); zma01100 Metabolic pathways - Zea mays (maize); zma00360 Phenylalanine metabolism - Zea mays (maize);	IPR024083; IPR008948; IPR023144;	Fumarase/histidase, N-terminal; L-Aspartase-like; Phenylalanine ammonia-lyase, shielding domain;
A0A096R3P4	Calreticulin	A0A096R3P4	63644	4.44	0.971502	0.361219	0.989753	0.647348	1.0549	0.175816	0.935052	0.131919	chloroplast	protein folding; metabolic process; cellular protein metabolic process; cellular macromolecule metabolic process; macromolecule metabolic process; protein metabolic process; primary metabolic process; cellular process; cellular metabolic process; organic substance metabolic process;	organelle; intracellular membrane-bounded organelle; intracellular organelle; endoplasmic reticulum; cell part; intracellular; cytoplasm; endomembrane system; intracellular part; membrane-bounded organelle; cell; cytoplasmic part;	binding; ion binding; metal ion binding; cation binding; protein binding; calcium ion binding; unfolded protein binding;	K08057	CALR; calreticulin	zma04145 Phagosome - Zea mays (maize); zma04141 Protein processing in endoplasmic reticulum - Zea mays (maize);	IPR009033; IPR013320;	Calreticulin/calnexin, P domain; Concanavalin A-like lectin/glucanase domain;
A0A096R3R8	Putative TCP-1/cpn60 chaperonin family protein	LOC100272259	75466	6.6	0.967196		1.16931		0.967538		0.858431		mitochondria	protein folding; metabolic process; cellular protein metabolic process; cellular macromolecule metabolic process; macromolecule metabolic process; protein metabolic process; primary metabolic process; cellular process; cellular metabolic process; protein refolding; organic substance metabolic process;	intracellular part; cell; cell part; intracellular; cytoplasm;	ATP binding; nucleoside phosphate binding; nucleoside binding; ion binding; nucleotide binding; organic cyclic compound binding; heterocyclic compound binding; ribonucleoside binding; carbohydrate derivative binding; ribonucleotide binding; binding; purine ribonucleoside binding; anion binding; purine ribonucleotide binding; adenyl ribonucleotide binding; adenyl nucleotide binding; purine nucleos…	K04077	groEL; chaperonin GroEL	zma03018 RNA degradation - Zea mays (maize);	IPR027409; IPR027413;	GroEL-like apical domain; GroEL-like equatorial domain;
A0A096R3U5	60S ribosomal protein L24	LOC100283762	18814	10.81	1.01976	0.573793	1.04906	0.191355	0.97682	0.310602	0.891283	0.00198149	cytosol				K02896	RP-L24e; large subunit ribosomal protein L24e	zma03010 Ribosome - Zea mays (maize);	IPR023441; IPR011017;	Ribosomal protein L24e domain; TRASH domain;
A0A096R414	Putative cystathionine gamma synthase	Zm.2197	30405	6.5	0.823635		0.879141		0.807731		0.937945		chloroplast			organic cyclic compound binding; heterocyclic compound binding; catalytic activity; binding; ion binding; anion binding; cofactor binding; pyridoxal phosphate binding;				IPR015424; IPR015421; IPR015422;	Pyridoxal phosphate-dependent transferase; Pyridoxal phosphate-dependent transferase, major region, subdomain 1; Pyridoxal phosphate-dependent transferase, major region, subdomain 2;
A0A096R4A0	Putative heavy metal transport/detoxification superfamily protein	Zm.40984	70198	7.59	1.06418	0.193399	1.07981	0.0328551	1.12072	0.167663	1.11653	0.0595052	nuclear	transport; single-organism localization; cation transport; metal ion transport; ion transport; single-organism process; localization; single-organism transport; establishment of localization;		metal ion binding; cation binding; binding; ion binding;				IPR006121;	Heavy metal-associated domain, HMA;
A0A096R4F1		A0A096R4F1	74342	8.56									chloroplast	intracellular transport; vesicle-mediated transport; Golgi vesicle transport; single-organism process; organic substance transport; single-organism intracellular transport; protein transport; establishment of localization; cellular localization; transport; establishment of protein localization; cellular macromolecule localization; establishment of localization in cell; single-organism localizatio…	membrane; transport vesicle membrane; cytoplasmic vesicle; organelle membrane; membrane-bounded vesicle; cytoplasmic membrane-bounded vesicle; cytoplasm; vesicle; cytoplasmic vesicle part; macromolecular complex; intracellular part; vesicle coat; cell; organelle part; coated vesicle membrane; intracellular; cell part; membrane part; membrane-bounded organelle; ER to Golgi transport vesicle membra…	cation binding; metal ion binding; zinc ion binding; transition metal ion binding; binding; ion binding;	K14007	SEC24; protein transport protein SEC24	zma04141 Protein processing in endoplasmic reticulum - Zea mays (maize);	IPR006896; IPR006895; IPR002035;	Sec23/Sec24, trunk domain; Zinc finger, Sec23/Sec24-type; von Willebrand factor, type A;
A0A096R4G6	GTP-binding protein Rab6	LOC100274535	32598	8.74	0.975651	0.223085	1.02097	0.319493	1.00096	0.977816	0.986611	0.516186	nuclear	regulation of cellular process; single organism signaling; cellular response to stimulus; intracellular transport; intracellular signal transduction; single-organism cellular process; single-organism process; nuclear transport; organic substance transport; small GTPase mediated signal transduction; signaling; response to stimulus; protein transport; establishment of localization; cellular localiz…	membrane; cell; intracellular; cell part;	nucleoside phosphate binding; nucleoside binding; ion binding; hydrolase activity, acting on acid anhydrides; hydrolase activity; nucleotide binding; nucleoside-triphosphatase activity; organic cyclic compound binding; heterocyclic compound binding; ribonucleoside binding; carbohydrate derivative binding; pyrophosphatase activity; catalytic activity; ribonucleotide binding; binding; GTPase activi…	K07893			IPR005225; IPR027417;	Small GTP-binding protein domain; P-loop containing nucleoside triphosphate hydrolase;
A0A096R4M5	Putative RNA-binding protein	umc2224	87294	8.37									nuclear							IPR007275;	YTH domain;
A0A096R4M8	Glucose-6-phosphate isomerase	A0A096R4M8	68752	6.36	1.02014	0.0482977	1.00375	0.86549	0.888233	0.0270403	0.976405	0.472386	chloroplast	carbohydrate biosynthetic process; glycolytic process; hexose biosynthetic process; single-organism process; biosynthetic process; monosaccharide biosynthetic process; cellular metabolic process; organic substance metabolic process; glucose metabolic process; pyruvate metabolic process; metabolic process; gluconeogenesis; generation of precursor metabolites and energy; monosaccharide metabolic pr…		glucose-6-phosphate isomerase activity; isomerase activity; intramolecular oxidoreductase activity; catalytic activity; intramolecular oxidoreductase activity, interconverting aldoses and ketoses;	K01810	GPI; glucose-6-phosphate isomerase [EC:5.3.1.9]	zma00030 Pentose phosphate pathway - Zea mays (maize); zma00010 Glycolysis / Gluconeogenesis - Zea mays (maize); zma01200 Carbon metabolism - Zea mays (maize); zma00500 Starch and sucrose metabolism - Zea mays (maize); zma00520 Amino sugar and nucleotide sugar metabolism - Zea mays (maize); zma01110 Biosynthesis of secondary metabolites - Zea mays (maize); zma01100 Metabolic pathways - Zea mays (…
A0A096R4W6		LOC100276029	38165	9.31	0.996567	0.940758	0.974007	0.606861	1.12645	0.248897	1.1412	0.199372	nuclear
A0A096R546	Autophagy-related protein	IDP1471	16593	7.88	0.949188	0.291925	0.964379	0.628194	1.00086	0.980425	0.931808	0.180326	cytosol				K08341	GABARAP; GABA(A) receptor-associated protein	zma04140 Regulation of autophagy - Zea mays (maize);	IPR029071;	Ubiquitin-related domain;
A0A096R557	"Aspartate-semialdehyde dehydrogenase family protein, expressed"	cl345_1a	45967	7.03	1.02337	0.349319	0.985309	0.520688	1.07518	0.0532006	1.02172	0.56313	chloroplast	dicarboxylic acid metabolic process; sulfur amino acid biosynthetic process; organic acid biosynthetic process; branched-chain amino acid biosynthetic process; aspartate family amino acid metabolic process; single-organism process; biosynthetic process; organonitrogen compound biosynthetic process; cellular metabolic process; sulfur amino acid metabolic process; sulfur compound biosynthetic proce…	intracellular part; cell; cell part; intracellular; cytoplasm;	nucleoside phosphate binding; protein dimerization activity; oxidoreductase activity, acting on the aldehyde or oxo group of donors; protein binding; nucleotide binding; cofactor binding; aspartate-semialdehyde dehydrogenase activity; oxidoreductase activity; oxidoreductase activity, acting on the aldehyde or oxo group of donors, NAD or NADP as acceptor; heterocyclic compound binding; organic cyc…	K00133	asd; aspartate-semialdehyde dehydrogenase [EC:1.2.1.11]	zma01230 Biosynthesis of amino acids - Zea mays (maize); zma00300 Lysine biosynthesis - Zea mays (maize); zma01110 Biosynthesis of secondary metabolites - Zea mays (maize); zma01100 Metabolic pathways - Zea mays (maize); zma00261 Monobactam biosynthesis - Zea mays (maize); zma01210 2-Oxocarboxylic acid metabolism - Zea mays (maize); zma00260 Glycine, serine and threonine metabolism - Zea mays (ma…	IPR012280; IPR000534; IPR016040;	Semialdehyde dehydrogenase, dimerisation domain; Semialdehyde dehydrogenase, NAD-binding; NAD(P)-binding domain;
A0A096R569		pco138889	52360	5.86	1.21429		0.97619		1.27484		0.94186		chloroplast
A0A096R584	Non-cyanogenic beta-glucosidase	A0A096R584	76730	8.7	1.09168	0.0620672	0.961844	0.523928	1.27824	0.176713	1.17869	0.21091	chloroplast	metabolic process; carbohydrate metabolic process; primary metabolic process; organic substance metabolic process;		hydrolase activity, hydrolyzing O-glycosyl compounds; hydrolase activity; catalytic activity; hydrolase activity, acting on glycosyl bonds;	K01188	E3.2.1.21; beta-glucosidase [EC:3.2.1.21]	zma00940 Phenylpropanoid biosynthesis - Zea mays (maize); zma00500 Starch and sucrose metabolism - Zea mays (maize); zma01110 Biosynthesis of secondary metabolites - Zea mays (maize); zma01100 Metabolic pathways - Zea mays (maize); zma00460 Cyanoamino acid metabolism - Zea mays (maize);	IPR017853; IPR013781;	Glycoside hydrolase superfamily; Glycoside hydrolase, catalytic domain;
A0A096R595	"N-dimethylguanosine tRNA methyltransferase, putative, expressed"	Zm.132838	83316	7.24									cytosol	ncRNA processing; cellular aromatic compound metabolic process; organic cyclic compound metabolic process; nitrogen compound metabolic process; primary metabolic process; cellular metabolic process; organic substance metabolic process; RNA metabolic process; metabolic process; tRNA metabolic process; nucleic acid metabolic process; heterocycle metabolic process; nucleobase-containing compound met…		organic cyclic compound binding; heterocyclic compound binding; S-adenosylmethionine-dependent methyltransferase activity; RNA binding; methyltransferase activity; RNA methyltransferase activity; catalytic activity; tRNA (guanine) methyltransferase activity; binding; nucleic acid binding; transferase activity, transferring one-carbon groups; tRNA (guanine-N2-)-methyltransferase activity; N-methyl…	K00555			IPR029063;	S-adenosyl-L-methionine-dependent methyltransferase;
A0A096R5D6	"Acetolactate synthase small subunit, putative, expressed"	LOC100279727	58963	7.7	1.08763	0.121431	1.08798	0.036275	1.01218	0.848609	0.924038	0.290496	chloroplast	cellular amino acid biosynthetic process; organic acid biosynthetic process; single-organism biosynthetic process; branched-chain amino acid biosynthetic process; small molecule metabolic process; single-organism cellular process; single-organism process; nitrogen compound metabolic process; biosynthetic process; primary metabolic process; organonitrogen compound biosynthetic process; cellular me…		amino acid binding; carboxylic acid binding; catalytic activity; binding; acetolactate synthase activity; transferase activity, transferring aldehyde or ketonic groups; ion binding; organic acid binding; anion binding; transferase activity; small molecule binding;	K01653	E2.2.1.6S; acetolactate synthase I/III small subunit [EC:2.2.1.6]	zma00660 C5-Branched dibasic acid metabolism - Zea mays (maize); zma00650 Butanoate metabolism - Zea mays (maize); zma01230 Biosynthesis of amino acids - Zea mays (maize); zma01110 Biosynthesis of secondary metabolites - Zea mays (maize); zma01210 2-Oxocarboxylic acid metabolism - Zea mays (maize); zma01100 Metabolic pathways - Zea mays (maize); zma00770 Pantothenate and CoA biosynthesis - Zea ma…	IPR002912; IPR019455;	ACT domain; Acetolactate synthase, small subunit, C-terminal;
A0A096R5D9	Expressed protein	Zm.68096	114323	4.59	0.845521	0.000286789	0.97014	0.0823424	0.817	7.72588e-05	0.972414	0.275547	chloroplast
A0A096R5I4		Zm.92692	33606	9.07	1.11656	0.000215051	1.05168	0.0264127	0.991364	0.65032	0.923466	0.0266098	chloroplast				K03542	psbS; photosystem II 22kDa protein	zma01100 Metabolic pathways - Zea mays (maize); zma00195 Photosynthesis - Zea mays (maize);	IPR023329;	Chlorophyll a/b binding protein domain;
A0A096R5J0	P-glycoprotein-like	Zm.64531	41673	5.73	0.936411	0.386265	0.978804	0.640002	0.836724	0.294617	1.13377	0.143032	cytosol			ATP binding; nucleoside phosphate binding; nucleoside binding; ion binding; hydrolase activity, acting on acid anhydrides; hydrolase activity; nucleotide binding; nucleoside-triphosphatase activity; ATPase activity; organic cyclic compound binding; heterocyclic compound binding; ribonucleoside binding; carbohydrate derivative binding; pyrophosphatase activity; catalytic activity; ribonucleotide b…	K05655			IPR003593; IPR003439; IPR027417;	AAA+ ATPase domain; ABC transporter-like; P-loop containing nucleoside triphosphate hydrolase;
A0A096R5J9	Malate dehydrogenase	Zm.6655	28802	6.62	0.915645	0.0467514	0.937182	0.128327	1.13657	0.00440641	1.07755	0.0616525	cytosol	dicarboxylic acid metabolic process; oxidation-reduction process; small molecule metabolic process; single-organism cellular process; single-organism process; carbohydrate metabolic process; primary metabolic process; cellular metabolic process; organic substance metabolic process; metabolic process; single-organism metabolic process; malate metabolic process; carboxylic acid metabolic process; o…		oxidoreductase activity, acting on CH-OH group of donors; oxidoreductase activity, acting on the CH-OH group of donors, NAD or NADP as acceptor; malate dehydrogenase activity; catalytic activity; L-malate dehydrogenase activity; oxidoreductase activity;	K00026	MDH2; malate dehydrogenase [EC:1.1.1.37]	zma01200 Carbon metabolism - Zea mays (maize); zma01110 Biosynthesis of secondary metabolites - Zea mays (maize); zma01100 Metabolic pathways - Zea mays (maize); zma00020 Citrate cycle (TCA cycle) - Zea mays (maize); zma00630 Glyoxylate and dicarboxylate metabolism - Zea mays (maize); zma00710 Carbon fixation in photosynthetic organisms - Zea mays (maize); zma00270 Cysteine and methionine metabol…	IPR022383; IPR016040; IPR001236; IPR015955;	Lactate/malate dehydrogenase, C-terminal; NAD(P)-binding domain; Lactate/malate dehydrogenase, N-terminal; Lactate dehydrogenase/glycoside hydrolase, family 4, C-terminal;
A0A096R5L9	Cell division inhibitor-like	LOC100383043	32343	8.8	0.8942	0.00706645	0.935963	0.376409	1.02961	0.624576	1.10158	0.204363	chloroplast			cofactor binding; catalytic activity; binding; coenzyme binding;	K07071			IPR001509; IPR016040;	NAD-dependent epimerase/dehydratase, N-terminal domain; NAD(P)-binding domain;
A0A096R5M3	Cell division inhibitor-like	LOC100383043	15796	8.79	0.882555	0.0540461	0.991646	0.815056	0.905176	0.110226	1.01649	0.640623	cytosol				K07071			IPR013549; IPR016040;	Domain of unknown function DUF1731; NAD(P)-binding domain;
A0A096R5X8	Ribosomal protein L37	LOC100284994	20057	11.81	1.58014	0.0699973	1.52831	0.0294981	1.10856	0.489484	0.853552	0.224113	chloroplast	cellular protein metabolic process; biosynthetic process; primary metabolic process; cellular metabolic process; organic substance biosynthetic process; cellular biosynthetic process; organic substance metabolic process; metabolic process; cellular macromolecule biosynthetic process; cellular macromolecule metabolic process; gene expression; macromolecule metabolic process; protein metabolic proc…	ribosome; organelle; intracellular organelle; intracellular non-membrane-bounded organelle; cell part; intracellular; cytoplasm; macromolecular complex; intracellular part; cell; ribonucleoprotein complex; cytoplasmic part; non-membrane-bounded organelle;	structural constituent of ribosome; structural molecule activity;	K02922	RP-L37e; large subunit ribosomal protein L37e	zma03010 Ribosome - Zea mays (maize);	IPR011332; IPR011331;	Zinc-binding ribosomal protein; Ribosomal protein L37ae/L37e;
A0A096R5Y3	Co-chaperone protein SBA1	pco102485	27793	4.32	0.974802	0.527914	0.982213	0.531782	1.1456	0.0983357	1.02539	0.618295	cytosol							IPR007052; IPR008978;	CS domain; HSP20-like chaperone;
A0A096R611		LOC100274347	38447	9.18	1.12571	0.0424061	1.04297	0.0144507	1.12624	0.0162294	0.949081	0.0352096	chloroplast
A0A096R6E0	MAP3K-like protein	Zm.41413	50397	8.8	0.93895	0.338996	0.996073	0.942656	0.887445	0.0184554	0.981979	0.778005	chloroplast	single-organism process; metabolic process; primary metabolic process; single-organism metabolic process; lipid metabolic process; organic substance metabolic process;		phosphoric diester hydrolase activity; hydrolase activity; catalytic activity; phosphoric ester hydrolase activity; hydrolase activity, acting on ester bonds;				IPR000909; IPR017946;	Phosphatidylinositol-specific phospholipase C, X domain; PLC-like phosphodiesterase, TIM beta/alpha-barrel domain;
A0A096R6F2		LOC100194290	58506	6.87	0.915953	0.0538817	1.02664	0.258657	0.844067	0.00703324	0.986924	0.758202	chloroplast	cellular aromatic compound metabolic process; cellular protein metabolic process; single-organism process; biosynthetic process; tRNA aminoacylation; cellular metabolic process; organic substance metabolic process; phenylalanyl-tRNA aminoacylation; metabolic process; cellular amino acid metabolic process; heterocycle metabolic process; nucleobase-containing compound metabolic process; cellular ni…	intracellular part; cell; cell part; intracellular; cytoplasm;	ligase activity, forming aminoacyl-tRNA and related compounds; nucleoside phosphate binding; ligase activity, forming carbon-oxygen bonds; ligase activity; phenylalanine-tRNA ligase activity; organic cyclic compound binding; heterocyclic compound binding; catalytic activity; tRNA binding; ribonucleotide binding; binding; purine ribonucleoside binding; cation binding; anion binding; adenyl ribonuc…	K01889	FARSA; phenylalanyl-tRNA synthetase alpha chain [EC:6.1.1.20]	zma00970 Aminoacyl-tRNA biosynthesis - Zea mays (maize);	IPR005121; IPR002319; IPR006195;	Phenylalanine-tRNA ligase, beta subunit, ferrodoxin-fold anticodon-binding; Phenylalanyl-tRNA synthetase; Aminoacyl-tRNA synthetase, class II;
A0A096R6H4	Putative DEAD-box ATP-dependent RNA helicase family protein	IDP1480	89145	10.45									nuclear			ATP binding; nucleoside phosphate binding; nucleoside binding; ion binding; protein binding; nucleotide binding; organic cyclic compound binding; heterocyclic compound binding; ribonucleoside binding; carbohydrate derivative binding; ribonucleotide binding; binding; nucleic acid binding; purine ribonucleoside binding; anion binding; purine ribonucleotide binding; adenyl ribonucleotide binding; ad…	K12823	DDX5; ATP-dependent RNA helicase DDX5/DBP2 [EC:3.6.4.13]	zma03040 Spliceosome - Zea mays (maize);	IPR011545; IPR014014; IPR001202; IPR027417; IPR014001; IPR001650;	DEAD/DEAH box helicase domain; RNA helicase, DEAD-box type, Q motif; WW domain; P-loop containing nucleoside triphosphate hydrolase; Helicase superfamily 1/2, ATP-binding domain; Helicase, C-terminal;
A0A096R6P3	Long chain acyl-CoA synthetase	cl8873_1	96420	7.17	1.14271		0.981386		0.979879		1.0674		chloroplast	metabolic process;		catalytic activity;	K01897	ACSL; long-chain acyl-CoA synthetase [EC:6.2.1.3]	zma00071 Fatty acid degradation - Zea mays (maize); zma01212 Fatty acid metabolism - Zea mays (maize); zma01100 Metabolic pathways - Zea mays (maize); zma00061 Fatty acid biosynthesis - Zea mays (maize); zma04146 Peroxisome - Zea mays (maize);	IPR000873;	AMP-dependent synthetase/ligase;
A0A096R6P5	"Enoyl-[acyl-carrier-protein] reductase [NADH] 2, chloroplastic"	LOC100192829	37718	9.39	1.06768	0.0678612	0.948185	0.0804988	1.07465	0.155195	0.94401	0.261444	chloroplast				K00208	fabI; enoyl-[acyl-carrier protein] reductase I [EC:1.3.1.9 1.3.1.10]	zma00780 Biotin metabolism - Zea mays (maize); zma01212 Fatty acid metabolism - Zea mays (maize); zma01100 Metabolic pathways - Zea mays (maize); zma00061 Fatty acid biosynthesis - Zea mays (maize);	IPR016040;	NAD(P)-binding domain;
A0A096R6Z8	70 kDa heat shock protein	LOC100280354	89271	5.14	0.941196	0.000154893	1.0121	0.02212	0.826074	0.0048527	0.909383	0.0200693	chloroplast	protein folding; metabolic process; cellular protein metabolic process; cellular macromolecule metabolic process; macromolecule metabolic process; protein metabolic process; primary metabolic process; cellular process; cellular metabolic process; organic substance metabolic process;		ATP binding; nucleoside phosphate binding; nucleoside binding; ion binding; protein binding; nucleotide binding; organic cyclic compound binding; heterocyclic compound binding; ribonucleoside binding; carbohydrate derivative binding; ribonucleotide binding; binding; purine ribonucleoside binding; anion binding; purine ribonucleotide binding; unfolded protein binding; adenyl ribonucleotide binding…				IPR029048; IPR029047;	Heat shock protein 70kD, C-terminal domain; Heat shock protein 70kD, peptide-binding domain;
A0A096R7F2		Zm.160279	13096	11.42									chloroplast							IPR023329;	Chlorophyll a/b binding protein domain;
A0A096R7X2		A0A096R7X2	21915	11.48	0.922288	0.00565929	1.10946	0.00341718	0.835227	0.00577575	0.908144	0.0184017	nuclear
A0A096R7Y3	Putative insulin degrading enzyme	Zm.122350	82550	5.42	0.955801	0.194628	0.957426	0.359251	1.16	0.0179243	1.16798	0.158163	cytosol			metal ion binding; cation binding; catalytic activity; binding; ion binding;	K01408			IPR007863; IPR011249; IPR011237;	Peptidase M16, C-terminal; Metalloenzyme, LuxS/M16 peptidase-like; Peptidase M16 domain;
A0A096R804	Putative glyoxalase I	Zm.32973	44831	5.69	1.07289	0.0118255	0.968662	0.0827962	0.995842	0.892625	0.957529	0.205932	chloroplast			lactoylglutathione lyase activity; metal ion binding; cation binding; lyase activity; carbon-sulfur lyase activity; catalytic activity; binding; ion binding;	K01759	GLO1; lactoylglutathione lyase [EC:4.4.1.5]	zma00620 Pyruvate metabolism - Zea mays (maize);	IPR029068; IPR004360;	Glyoxalase/Bleomycin resistance protein/Dihydroxybiphenyl dioxygenase; Glyoxalase/fosfomycin resistance/dioxygenase domain;
A0A096R878	Molybdenum cofactor sulfurase protein-like	LOC100282161	25282	5.58	0.921705		0.957384		0.954459		0.93074		chloroplast							IPR005303;	MOSC, N-terminal beta barrel;
A0A096R894	Heat-and acid-stable phosphoprotein	A0A096R894	17906	7.9	0.950546	0.246779	1.00789	0.759188	1.10346	0.0832877	1.11876	0.117196	nuclear
A0A096R8B3	Xylose isomerase	pco103489b	75330	6.3	1.07066	0.437436	1.10851	0.233626	1.1076	0.171873	1.10274	0.182603	cytosol	metabolic process; carbohydrate metabolic process; primary metabolic process; organic substance metabolic process;		isomerase activity; intramolecular oxidoreductase activity; catalytic activity; intramolecular oxidoreductase activity, interconverting aldoses and ketoses; xylose isomerase activity;	K01805	xylA; xylose isomerase [EC:5.3.1.5]	zma01100 Metabolic pathways - Zea mays (maize); zma00040 Pentose and glucuronate interconversions - Zea mays (maize); zma00051 Fructose and mannose metabolism - Zea mays (maize);	IPR013022;	Xylose isomerase-like, TIM barrel domain;
A0A096R8C2	OJ000126_13.4 protein	pco111783(218)	120752	6.67	1.49158		0.95441		1.01017		1.09276		chloroplast	intracellular transport; vesicle-mediated transport; Golgi vesicle transport; single-organism process; organic substance transport; single-organism intracellular transport; protein transport; establishment of localization; cellular localization; transport; establishment of protein localization; cellular macromolecule localization; establishment of localization in cell; single-organism localizatio…	membrane; transport vesicle membrane; cytoplasmic vesicle; organelle membrane; membrane-bounded vesicle; cytoplasmic membrane-bounded vesicle; cytoplasm; vesicle; cytoplasmic vesicle part; macromolecular complex; intracellular part; vesicle coat; cell; organelle part; coated vesicle membrane; intracellular; cell part; membrane part; membrane-bounded organelle; ER to Golgi transport vesicle membra…	cation binding; metal ion binding; zinc ion binding; transition metal ion binding; binding; ion binding;	K14007	SEC24; protein transport protein SEC24	zma04141 Protein processing in endoplasmic reticulum - Zea mays (maize);	IPR006900; IPR012990; IPR006896; IPR029006; IPR006895; IPR002035;	Sec23/Sec24, helical domain; Sec23/Sec24 beta-sandwich; Sec23/Sec24, trunk domain; ADF-H/Gelsolin-like domain; Zinc finger, Sec23/Sec24-type; von Willebrand factor, type A;
A0A096R8E4		LOC100278609	19054	9.88	1.09675	0.0360773	0.924339	0.0488095	1.01245	0.63091	1.00654	0.801798	chloroplast							IPR023329;	Chlorophyll a/b binding protein domain;
A0A096R8F6	D-3-phosphoglycerate dehydrogenase	Zm.138016	74110	6.73	1.00034	0.990084	0.955585	0.194649	0.970961	0.512668	1.04078	0.396757	chloroplast	cellular amino acid biosynthetic process; organic acid biosynthetic process; single-organism biosynthetic process; oxidation-reduction process; small molecule metabolic process; single-organism cellular process; single-organism process; nitrogen compound metabolic process; biosynthetic process; alpha-amino acid metabolic process; primary metabolic process; organonitrogen compound biosynthetic pro…		amino acid binding; nucleoside phosphate binding; ion binding; organic acid binding; nucleotide binding; cofactor binding; oxidoreductase activity; oxidoreductase activity, acting on CH-OH group of donors; heterocyclic compound binding; organic cyclic compound binding; oxidoreductase activity, acting on the CH-OH group of donors, NAD or NADP as acceptor; carboxylic acid binding; catalytic activit…	K00058	serA; D-3-phosphoglycerate dehydrogenase [EC:1.1.1.95]	zma01230 Biosynthesis of amino acids - Zea mays (maize); zma01200 Carbon metabolism - Zea mays (maize); zma01100 Metabolic pathways - Zea mays (maize); zma00260 Glycine, serine and threonine metabolism - Zea mays (maize);	IPR006139; IPR006140; IPR029009; IPR002912; IPR016040; IPR015878;	D-isomer specific 2-hydroxyacid dehydrogenase, catalytic domain; D-isomer specific 2-hydroxyacid dehydrogenase, NAD-binding domain; Allosteric substrate binding domain; ACT domain; NAD(P)-binding domain; S-adenosyl-L-homocysteine hydrolase, NAD binding domain;
A0A096R8P6	SAM domain protein	LOC100191379	16854	9.74									nuclear			protein binding; binding;				IPR013761; IPR001660;	Sterile alpha motif/pointed domain; Sterile alpha motif domain;
A0A096R8S9	Pseudouridylate synthase/ transporter	Zm.71664	84059	9.05	1.16657	0.241955	1.20046	0.144552	1.02039	0.888528	0.995016	0.947989	cytosol	RNA processing; cellular aromatic compound metabolic process; pseudouridine synthesis; organic cyclic compound metabolic process; nitrogen compound metabolic process; primary metabolic process; RNA modification; cellular metabolic process; organic substance metabolic process; RNA metabolic process; metabolic process; nucleic acid metabolic process; heterocycle metabolic process; nucleobase-contai…		organic cyclic compound binding; heterocyclic compound binding; RNA binding; isomerase activity; catalytic activity; binding; nucleic acid binding; intramolecular transferase activity; pseudouridine synthase activity;	K11131	DKC1; H/ACA ribonucleoprotein complex subunit 4 [EC:5.4.99.-]	zma03008 Ribosome biogenesis in eukaryotes - Zea mays (maize);	IPR020103; IPR015947; IPR002478; IPR012960; IPR004521;	Pseudouridine synthase, catalytic domain; PUA-like domain; PUA domain; Dyskerin-like; Uncharacterised domain CHP00451;
A0A096R8V3	Putative serine peptidase S28 family protein	LOC100279875	63652	9.02	1.05139	0.532615	1.00077	0.993542	1.15809	0.184855	1.68941	0.0387732	vacuolar membrane	proteolysis; metabolic process; macromolecule metabolic process; protein metabolic process; primary metabolic process; organic substance metabolic process;		peptidase activity, acting on L-amino acid peptides; hydrolase activity; peptidase activity; catalytic activity; serine hydrolase activity; serine-type peptidase activity;				IPR029058;	Alpha/Beta hydrolase fold;
A0A096R8X4	Isocitrate dehydrogenase [NADP]	LOC100191657	44526	6.47	0.949887	0.0200488	0.958616	0.0645642	0.97739	0.178468	1.03876	0.0650183	chloroplast	tricarboxylic acid metabolic process; metabolic process; oxidation-reduction process; single-organism metabolic process; small molecule metabolic process; single-organism cellular process; carboxylic acid metabolic process; single-organism process; isocitrate metabolic process; organic acid metabolic process; cellular metabolic process; cellular process; oxoacid metabolic process; organic substan…		magnesium ion binding; nucleoside phosphate binding; ion binding; isocitrate dehydrogenase activity; nucleotide binding; cofactor binding; oxidoreductase activity; oxidoreductase activity, acting on CH-OH group of donors; heterocyclic compound binding; organic cyclic compound binding; oxidoreductase activity, acting on the CH-OH group of donors, NAD or NADP as acceptor; catalytic activity; NAD bi…	K00031	IDH1; isocitrate dehydrogenase [EC:1.1.1.42]	zma01230 Biosynthesis of amino acids - Zea mays (maize); zma01200 Carbon metabolism - Zea mays (maize); zma01110 Biosynthesis of secondary metabolites - Zea mays (maize); zma00020 Citrate cycle (TCA cycle) - Zea mays (maize); zma01210 2-Oxocarboxylic acid metabolism - Zea mays (maize); zma04146 Peroxisome - Zea mays (maize); zma01100 Metabolic pathways - Zea mays (maize); zma00480 Glutathione met…	IPR024084;	Isopropylmalate dehydrogenase-like domain;
A0A096R8Y2	"Lecithin:cholesterol acyltransferase family protein, expressed"	Zm.129209	43951	5.63									chloroplast	single-organism process; metabolic process; primary metabolic process; single-organism metabolic process; lipid metabolic process; organic substance metabolic process;		transferase activity, transferring acyl groups; catalytic activity; transferase activity; transferase activity, transferring acyl groups other than amino-acyl groups; O-acyltransferase activity;	K06129	LYPLA3; lysophospholipase III [EC:3.1.1.5]	zma00564 Glycerophospholipid metabolism - Zea mays (maize);	IPR029058;	Alpha/Beta hydrolase fold;
A0A096R8Y3		A0A096R8Y3	49036	5.69	0.908726		0.917753		1.20788		1.10066		nuclear							IPR000313;	PWWP domain;
A0A096R8Z3	Acetyltransferase component of pyruvate dehydrogenase complex	Zm.18278	63493	6.44	0.933971	0.062646	0.92185	0.0337162	1.02576	0.550394	0.895664	0.0770907	chloroplast	pyruvate metabolic process; metabolic process; single-organism metabolic process; small molecule metabolic process; single-organism cellular process; carboxylic acid metabolic process; single-organism process; monocarboxylic acid metabolic process; organic acid metabolic process; cellular process; cellular metabolic process; oxoacid metabolic process; organic substance metabolic process;	catalytic complex; cell part; intracellular; oxidoreductase complex; cytoplasm; macromolecular complex; intracellular part; pyruvate dehydrogenase complex; cell; protein complex; cytoplasmic part;	S-acyltransferase activity; dihydrolipoyllysine-residue acetyltransferase activity; transferase activity, transferring acyl groups; catalytic activity; S-acetyltransferase activity; transferase activity, transferring acyl groups other than amino-acyl groups; dihydrolipoamide S-acyltransferase activity; transferase activity; acetyltransferase activity;	K00627	DLAT; pyruvate dehydrogenase E2 component (dihydrolipoamide acetyltransferase) [EC:2.3.1.12]	zma00010 Glycolysis / Gluconeogenesis - Zea mays (maize); zma01200 Carbon metabolism - Zea mays (maize); zma01110 Biosynthesis of secondary metabolites - Zea mays (maize); zma01100 Metabolic pathways - Zea mays (maize); zma00020 Citrate cycle (TCA cycle) - Zea mays (maize); zma00620 Pyruvate metabolism - Zea mays (maize);	IPR004167; IPR001078; IPR011053; IPR000089; IPR023213;	E3-binding domain; 2-oxoacid dehydrogenase acyltransferase, catalytic domain; Single hybrid motif; Biotin/lipoyl attachment; Chloramphenicol acetyltransferase-like domain;
A0A096R9A2	Ribulose-phosphate 3-epimerase	LOC100283478	19355	8.62	0.857269		0.928634		1.16091		1.03996		cytosol	metabolic process; carbohydrate metabolic process; primary metabolic process; organic substance metabolic process;		isomerase activity; racemase and epimerase activity, acting on carbohydrates and derivatives; racemase and epimerase activity; catalytic activity;	K01783	rpe; ribulose-phosphate 3-epimerase [EC:5.1.3.1]	zma00030 Pentose phosphate pathway - Zea mays (maize); zma01230 Biosynthesis of amino acids - Zea mays (maize); zma01200 Carbon metabolism - Zea mays (maize); zma01110 Biosynthesis of secondary metabolites - Zea mays (maize); zma01100 Metabolic pathways - Zea mays (maize); zma00040 Pentose and glucuronate interconversions - Zea mays (maize); zma00710 Carbon fixation in photosynthetic organisms - …	IPR013785; IPR011060;	Aldolase-type TIM barrel; Ribulose-phosphate binding barrel;
A0A096R9I1		A0A096R9I1	18074	9.07									cytosol							IPR024964; IPR006595;	CTLH/CRA C-terminal to LisH motif domain; CTLH, C-terminal LisH motif;
A0A096R9J3	Putative ribosomal protein S8 family protein	LOC100280584	20968	10.01	1.03379	0.571152	1.04403	0.325732	1.06394	0.224075	0.942551	0.250428	chloroplast	cellular protein metabolic process; biosynthetic process; primary metabolic process; cellular metabolic process; organic substance biosynthetic process; cellular biosynthetic process; organic substance metabolic process; metabolic process; cellular macromolecule biosynthetic process; cellular macromolecule metabolic process; gene expression; macromolecule metabolic process; protein metabolic proc…	ribosome; organelle; intracellular organelle; intracellular non-membrane-bounded organelle; cell part; intracellular; cytoplasm; macromolecular complex; intracellular part; cell; ribonucleoprotein complex; cytoplasmic part; non-membrane-bounded organelle;	structural constituent of ribosome; structural molecule activity;	K02957	RP-S15Ae; small subunit ribosomal protein S15Ae	zma03010 Ribosome - Zea mays (maize);
A0A096R9M2	Small nuclear ribonucleoprotein G	LOC100282336	8950	6.1									cytosol				K11099	SNRPG; small nuclear ribonucleoprotein G	zma03040 Spliceosome - Zea mays (maize);	IPR001163; IPR010920;	LSM domain, eukaryotic/archaea-type; LSM domain;
A0A096R9N1	Nuclear cap-binding protein subunit 1	Zm.25447	115143	5.5									cytosol	RNA metabolic process; metabolic process; heterocycle metabolic process; nucleic acid metabolic process; cellular aromatic compound metabolic process; nucleobase-containing compound metabolic process; cellular macromolecule metabolic process; organic cyclic compound metabolic process; nitrogen compound metabolic process; cellular nitrogen compound metabolic process; macromolecule metabolic proces…		organic cyclic compound binding; heterocyclic compound binding; RNA binding; protein binding; binding; nucleic acid binding;	K12882	NCBP1; nuclear cap-binding protein subunit 1	zma03015 mRNA surveillance pathway - Zea mays (maize); zma03040 Spliceosome - Zea mays (maize); zma03013 RNA transport - Zea mays (maize);	IPR015174; IPR015172; IPR016024; IPR003890; IPR016021;	MIF4G-like, type 2; MIF4G-like, type 1; Armadillo-type fold; MIF4G-like, type 3; MIF4G-like domain;
A0A096R9U3	Putative indole-3-acetate beta-glucosyltransferase	A0A096R9U3	80021	6.12	0.631527		1.14778		1.46409		1.99586		chloroplast			protein binding; binding;				IPR011990;	Tetratricopeptide-like helical domain;
A0A096R9Y2	MRP-like ABC transporter	Zm.98006	202917	6.51	0.954739	0.0224695	0.967202	0.157085	0.984677	0.420687	1.06662	0.0377562	plasma membrane	transport; transmembrane transport; single-organism localization; single-organism cellular process; single-organism process; localization; cellular process; single-organism transport; establishment of localization;	intrinsic component of membrane; membrane; integral component of membrane; membrane part;	nucleoside phosphate binding; primary active transmembrane transporter activity; hydrolase activity, acting on acid anhydrides; hydrolase activity; ATPase activity; organic cyclic compound binding; heterocyclic compound binding; pyrophosphatase activity; catalytic activity; ribonucleotide binding; ATPase activity, coupled to movement of substances; binding; purine ribonucleoside binding; hydrolas…				IPR003593; IPR003439; IPR011527; IPR027417;	AAA+ ATPase domain; ABC transporter-like; ABC transporter type 1, transmembrane domain; P-loop containing nucleoside triphosphate hydrolase;
A0A096RA51	Peptidyl-prolyl cis-trans isomerase	LOC100283475	29800	9.58	1.0581	0.0667155	0.981182	0.0329917	1.07254	0.0676147	1.00691	0.799912	mitochondria	cellular protein metabolic process; protein peptidyl-prolyl isomerization; peptidyl-proline modification; primary metabolic process; cellular metabolic process; organic substance metabolic process; protein folding; peptidyl-amino acid modification; metabolic process; cellular macromolecule metabolic process; cellular protein modification process; protein metabolic process; macromolecule metabolic…		peptidyl-prolyl cis-trans isomerase activity; isomerase activity; catalytic activity; cis-trans isomerase activity;	K01802			IPR002130; IPR029000;	Cyclophilin-type peptidyl-prolyl cis-trans isomerase domain; Cyclophilin-like domain;
A0A096RA88	Importin beta 1	Zm.26107	108052	4.6	0.936866	0.164236	1.04154	0.305488	1.07809	0.143776	1.04941	0.469972	cytosol	establishment of protein localization; transport; intracellular transport; cellular macromolecule localization; establishment of localization in cell; intracellular protein transport; organic substance transport; protein localization; macromolecule localization; cellular protein localization; localization; protein transport; establishment of localization; cellular localization;		small GTPase binding; Ras GTPase binding; binding; protein binding; Ran GTPase binding; GTPase binding; enzyme binding;	K14293	KPNB1; importin subunit beta-1	zma03013 RNA transport - Zea mays (maize);	IPR001494; IPR011989; IPR016024;	Importin-beta, N-terminal domain; Armadillo-like helical; Armadillo-type fold;
A0A096RAA2	Fasciclin-like arabinogalactan protein 8	rfz1	41166	6.82									chloroplast							IPR000782;	FAS1 domain;
A0A096RAD6	Putative arogenate dehydrogenase isoform 2	LOC100281038	119324	9.68									nuclear	cellular aromatic compound metabolic process; organic acid biosynthetic process; single-organism process; biosynthetic process; organonitrogen compound biosynthetic process; cellular metabolic process; organic substance metabolic process; metabolic process; cellular amino acid metabolic process; aromatic compound biosynthetic process; alpha-amino acid biosynthetic process; cellular process; tyros…		oxidoreductase activity, acting on the CH-CH group of donors; prephenate dehydrogenase activity; oxidoreductase activity, acting on the CH-CH group of donors, NAD or NADP as acceptor; catalytic activity; prephenate dehydrogenase (NADP+) activity; oxidoreductase activity;	K15227	TYRAAT; arogenate dehydrogenase (NADP+), plant [EC:1.3.1.78]	zma01230 Biosynthesis of amino acids - Zea mays (maize); zma01110 Biosynthesis of secondary metabolites - Zea mays (maize); zma01100 Metabolic pathways - Zea mays (maize); zma00400 Phenylalanine, tyrosine and tryptophan biosynthesis - Zea mays (maize);	IPR003099; IPR008927; IPR016040;	Prephenate dehydrogenase; 6-phosphogluconate dehydrogenase C-terminal domain-like; NAD(P)-binding domain;
A0A096RAL6	Putative sugar transporter protein	LOC100274077	36302	9.34	1.11012	0.0334682	1.04669	0.232137	1.09913	0.00913438	1.09	0.0160286	chloroplast	transport; transmembrane transport; single-organism localization; single-organism cellular process; single-organism process; localization; cellular process; single-organism transport; establishment of localization;	intrinsic component of membrane; membrane; integral component of membrane; membrane part;	substrate-specific transporter activity; substrate-specific transmembrane transporter activity; transmembrane transporter activity; transporter activity;				IPR020846;	Major facilitator superfamily domain;
A0A096RAV0		A0A096RAV0	29830	9.51	1.10963	0.00156704	0.985639	0.24088	1.08892	0.00881371	0.956794	0.0596754	chloroplast	metabolic process; cellular metabolic process; cellular process; photosynthesis;	membrane; photosystem; photosystem I reaction center; membrane part; cell part; intracellular; thylakoid; macromolecular complex; intracellular part; cell; protein complex; thylakoid part; photosystem I; photosynthetic membrane;		K02694	psaF; photosystem I subunit III	zma01100 Metabolic pathways - Zea mays (maize); zma00195 Photosynthesis - Zea mays (maize);
A0A096RAX3	Malic enzyme	LOC100501486	77652	8	1.00766	0.79499	1.01799	0.535189	1.02077	0.486661	1.07218	0.0701396	chloroplast	dicarboxylic acid metabolic process; metabolic process; oxidation-reduction process; single-organism metabolic process; malate metabolic process; small molecule metabolic process; carboxylic acid metabolic process; single-organism cellular process; single-organism process; organic acid metabolic process; cellular process; cellular metabolic process; oxoacid metabolic process; organic substance me…		malate dehydrogenase (decarboxylating) (NAD+) activity; nucleoside phosphate binding; nucleotide binding; cofactor binding; oxidoreductase activity; oxidoreductase activity, acting on CH-OH group of donors; heterocyclic compound binding; organic cyclic compound binding; oxidoreductase activity, acting on the CH-OH group of donors, NAD or NADP as acceptor; catalytic activity; NAD binding; binding;…	K00028	E1.1.1.39; malate dehydrogenase (decarboxylating) [EC:1.1.1.39]	zma01200 Carbon metabolism - Zea mays (maize); zma01100 Metabolic pathways - Zea mays (maize); zma00710 Carbon fixation in photosynthetic organisms - Zea mays (maize); zma00620 Pyruvate metabolism - Zea mays (maize);	IPR012302; IPR012301; IPR016040;	Malic enzyme, NAD-binding; Malic enzyme, N-terminal domain; NAD(P)-binding domain;
A0A096RB66		Zm.24416	65614	5.63									cytosol	cellular component biogenesis; proteasome assembly; cellular component organization; cellular macromolecular complex assembly; protein complex subunit organization; cellular component assembly; macromolecular complex assembly; protein complex biogenesis; protein complex assembly; cellular protein complex assembly; cellular component organization or biogenesis; macromolecular complex subunit organ…		binding;	K06692			IPR011989; IPR016024;	Armadillo-like helical; Armadillo-type fold;
A0A096RB78	Putative heme binding protein cemA	Zm.41033	56110	5.03	1.16375		1.00206		1.46259		1.36783		plasma membrane		intrinsic component of membrane; membrane; integral component of membrane; membrane part;
A0A096RBF9		Zm.33287	102502	6.04									plasma membrane			protein binding; binding;				IPR011989; IPR016024;	Armadillo-like helical; Armadillo-type fold;
A0A096RBH2		LOC100194183	24437	12.03	1.07893	0.0765601	0.982385	0.5463	1.15199	0.0162097	1.04729	0.219318	chloroplast
A0A096RBH6		A0A096RBH6	32094	4.99									chloroplast
A0A096RBK8	OSJNBb0038F03.1 protein	pco093723	79153	8.58									nuclear			organic cyclic compound binding; heterocyclic compound binding; nucleoside phosphate binding; binding; nucleic acid binding; nucleotide binding; small molecule binding;				IPR000504; IPR012677;	RNA recognition motif domain; Nucleotide-binding alpha-beta plait domain;
A0A096RC09	Expressed protein	Zm.27298	26401	8.99	1.12135	0.00932059	0.961566	0.460395	0.95526	0.431472	0.995466	0.954081	chloroplast	cellular component biogenesis; cellular component organization; cellular macromolecular complex assembly; protein complex subunit organization; photosynthesis, light reaction; photosystem II assembly; cellular metabolic process; macromolecular complex subunit organization; metabolic process; generation of precursor metabolites and energy; cellular component assembly; macromolecular complex assemb…
A0A096RC39		cl24591_1(646)	36621	9.16	1.08994	0.0316453	0.983357	0.0831484	1.05	0.187795	1.06	0.123071	cytosol	metabolic process; cellular metabolic process; cellular process; photosynthesis;	membrane; photosystem II; extrinsic component of membrane; photosystem II oxygen evolving complex; thylakoid membrane; macromolecular complex; intracellular part; cell; photosynthetic membrane; photosystem; catalytic complex; intracellular; cell part; membrane part; oxidoreductase complex; thylakoid; protein complex; thylakoid part;	cation binding; metal ion binding; calcium ion binding; binding; ion binding;				IPR016123;	Mog1/PsbP, alpha/beta/alpha sandwich;
A0A096RCF3	Alanine aminotransferase	Zm.87285	62822	6.07	0.972339	0.0861075	0.997294	0.736612	0.972416	0.242331	0.920559	0.00151014	cytosol	biosynthetic process; metabolic process;		organic cyclic compound binding; heterocyclic compound binding; catalytic activity; binding; ion binding; anion binding; cofactor binding; pyridoxal phosphate binding;	K00814	GPT; alanine transaminase [EC:2.6.1.2]	zma01230 Biosynthesis of amino acids - Zea mays (maize); zma01200 Carbon metabolism - Zea mays (maize); zma01100 Metabolic pathways - Zea mays (maize); zma00250 Alanine, aspartate and glutamate metabolism - Zea mays (maize); zma01210 2-Oxocarboxylic acid metabolism - Zea mays (maize); zma00220 Arginine biosynthesis - Zea mays (maize); zma00710 Carbon fixation in photosynthetic organisms - Zea may…	IPR015424; IPR004839; IPR015422; IPR015421;	Pyridoxal phosphate-dependent transferase; Aminotransferase, class I/classII; Pyridoxal phosphate-dependent transferase, major region, subdomain 2; Pyridoxal phosphate-dependent transferase, major region, subdomain 1;
A0A096RCG0	Heat shock factor protein hsf8-like	Zm.22404	105570	5.26	0.805704	0.288405	1.00045	0.997541	0.779184	0.281358	0.96015	0.280674	chloroplast			organic cyclic compound binding; heterocyclic compound binding; binding; nucleic acid binding;				IPR012340; IPR003029; IPR022967;	Nucleic acid-binding, OB-fold; S1 domain; RNA-binding domain, S1;
A0A096RCM9	Metal-dependent phosphohydrolase HD domain-containing protein-like	Zm.23302	34690	6.62	0.983097	0.796665	0.99831	0.921566	1.26117	0.224594	1.28061	0.210711	mitochondria				K07023			IPR006674; IPR003607;	HD domain; HD/PDEase domain;
A0A096RCS5	"Phytoene dehydrogenase, chloroplastic/chromoplastic"	LOC100303784	66292	5.32	0.928289	0.0624066	0.936184	0.117472	0.956082	0.273257	1.13302	0.0049709	chloroplast	single-organism process; metabolic process; oxidation-reduction process; single-organism metabolic process;		catalytic activity; oxidoreductase activity;				IPR002937; IPR023753;	Amine oxidase; FAD/NAD(P)-binding domain;
A0A096RCS7	Aminoacylase-1	Zm.74395	56043	5.32	0.984918	0.520742	1.07279	0.0413245	0.938626	0.0654281	0.97932	0.387482	chloroplast	small molecule metabolic process; single-organism cellular process; single-organism process; nitrogen compound metabolic process; primary metabolic process; cellular metabolic process; organic substance metabolic process; metabolic process; cellular amino acid metabolic process; single-organism metabolic process; carboxylic acid metabolic process; proteolysis; macromolecule metabolic process; pro…	intracellular part; cell; cell part; intracellular; cytoplasm;	peptidase activity, acting on L-amino acid peptides; metallopeptidase activity; peptidase activity; hydrolase activity; aminoacylase activity; hydrolase activity, acting on carbon-nitrogen (but not peptide) bonds, in linear amides; catalytic activity; hydrolase activity, acting on carbon-nitrogen (but not peptide) bonds;	K14677	ACY1; aminoacylase [EC:3.5.1.14]	zma01230 Biosynthesis of amino acids - Zea mays (maize); zma01110 Biosynthesis of secondary metabolites - Zea mays (maize); zma01100 Metabolic pathways - Zea mays (maize); zma01210 2-Oxocarboxylic acid metabolism - Zea mays (maize); zma00220 Arginine biosynthesis - Zea mays (maize);	IPR011650;	Peptidase M20, dimerisation domain;
A0A096RCT4		Zm.3481	18869	4.73	0.954175	0.0244193	1.03293	0.0789041	0.83278	0.000850154	0.927558	0.058555	chloroplast	transport; single-organism localization; cation transport; metal ion transport; ion transport; single-organism process; localization; single-organism transport; establishment of localization;		metal ion binding; cation binding; binding; ion binding;				IPR006121;	Heavy metal-associated domain, HMA;
A0A096RCW2	"Maf family protein, putative, expressed"	Zm.98066	13703	5.22									mitochondria		intracellular part; cell; cell part; intracellular; cytoplasm;		K06287
A0A096RD01	Phosphoribosylamine--glycine ligase	A0A096RD01	17446	7.85	0.955246	0.215564	0.899909	0.000322646	0.954439	0.14143	1.02513	0.327641	cytosol	pigment biosynthetic process; cellular aromatic compound metabolic process; single-organism process; biosynthetic process; organonitrogen compound biosynthetic process; cellular metabolic process; organic substance metabolic process; metabolic process; heterocycle metabolic process; aromatic compound biosynthetic process; nucleobase-containing compound metabolic process; nucleobase biosynthetic p…		ligase activity, forming carbon-nitrogen bonds; phosphoribosylamine-glycine ligase activity; catalytic activity; ligase activity;				IPR020560; IPR011054;	Phosphoribosylglycinamide synthetase, C-domain; Rudiment single hybrid motif;
A0A096RD23	Phosphoglycerate kinase	Zm.86164	59714	6.29	1.03018	0.172719	1.00377	0.816482	0.933214	7.34871e-05	0.894579	2.15226e-05	chloroplast	single-organism carbohydrate catabolic process; glycolytic process; single-organism catabolic process; small molecule metabolic process; single-organism cellular process; single-organism process; carbohydrate metabolic process; primary metabolic process; cellular metabolic process; organic substance metabolic process; carbohydrate catabolic process; single-organism carbohydrate metabolic process;…		phosphotransferase activity, carboxyl group as acceptor; kinase activity; catalytic activity; transferase activity; phosphoglycerate kinase activity; transferase activity, transferring phosphorus-containing groups;	K00927	PGK; phosphoglycerate kinase [EC:2.7.2.3]	zma00010 Glycolysis / Gluconeogenesis - Zea mays (maize); zma01230 Biosynthesis of amino acids - Zea mays (maize); zma01200 Carbon metabolism - Zea mays (maize); zma01110 Biosynthesis of secondary metabolites - Zea mays (maize); zma01100 Metabolic pathways - Zea mays (maize); zma00710 Carbon fixation in photosynthetic organisms - Zea mays (maize);	IPR015824; IPR015901;	Phosphoglycerate kinase, N-terminal; Phosphoglycerate kinase, C-terminal;
A0A096RD67	Fructose-bisphosphate aldolase	Zm.67959	48968	8.39	0.895754	0.1863	0.919835	0.188306	1.08588	0.357059	1.30968	0.0205168	chloroplast	single-organism carbohydrate catabolic process; glycolytic process; single-organism catabolic process; small molecule metabolic process; single-organism cellular process; single-organism process; carbohydrate metabolic process; primary metabolic process; cellular metabolic process; organic substance metabolic process; carbohydrate catabolic process; single-organism carbohydrate metabolic process;…		lyase activity; fructose-bisphosphate aldolase activity; aldehyde-lyase activity; catalytic activity; carbon-carbon lyase activity;	K01623	ALDO; fructose-bisphosphate aldolase, class I [EC:4.1.2.13]	zma00010 Glycolysis / Gluconeogenesis - Zea mays (maize); zma01230 Biosynthesis of amino acids - Zea mays (maize); zma01200 Carbon metabolism - Zea mays (maize); zma01110 Biosynthesis of secondary metabolites - Zea mays (maize); zma00030 Pentose phosphate pathway - Zea mays (maize); zma01100 Metabolic pathways - Zea mays (maize); zma00051 Fructose and mannose metabolism - Zea mays (maize); zma007…	IPR013785;	Aldolase-type TIM barrel;
A0A096RD79	ADP-ribosylation factor-like protein 8A	LOC100193835	22521	8.33									nuclear	regulation of cellular process; single organism signaling; cellular response to stimulus; intracellular signal transduction; single-organism cellular process; single-organism process; organic substance transport; small GTPase mediated signal transduction; signaling; response to stimulus; protein transport; establishment of localization; establishment of protein localization; transport; signal tra…	cell; intracellular; cell part;	nucleoside phosphate binding; nucleoside binding; ion binding; nucleotide binding; organic cyclic compound binding; heterocyclic compound binding; ribonucleoside binding; carbohydrate derivative binding; ribonucleotide binding; binding; purine ribonucleoside binding; anion binding; purine ribonucleotide binding; purine nucleoside binding; guanyl ribonucleotide binding; guanyl nucleotide binding; …	K07955			IPR005225; IPR027417;	Small GTP-binding protein domain; P-loop containing nucleoside triphosphate hydrolase;
A0A096RDG5		LOC100276396	50831	5.72	1.06509		1.05128		1.04079		1.0136		chloroplast							IPR022017; IPR012674; IPR011038;	Domain of unknown function DUF3598; Calycin; Calycin-like;
A0A096RDQ2	Putative aldehyde dehydrogenase MIS1	Zm.11024	59524	6.39	0.98141	0.28373	1.03893	0.109725	0.819364	0.00166527	0.971784	0.201535	chloroplast	single-organism process; metabolic process; oxidation-reduction process; single-organism metabolic process;		oxidoreductase activity, acting on the aldehyde or oxo group of donors, NAD or NADP as acceptor; catalytic activity; oxidoreductase activity; oxidoreductase activity, acting on the aldehyde or oxo group of donors;	K00294	E1.2.1.88; 1-pyrroline-5-carboxylate dehydrogenase [EC:1.2.1.88]	zma01100 Metabolic pathways - Zea mays (maize); zma00250 Alanine, aspartate and glutamate metabolism - Zea mays (maize); zma00330 Arginine and proline metabolism - Zea mays (maize);	IPR016161; IPR015590; IPR016162; IPR016163;	Aldehyde/histidinol dehydrogenase; Aldehyde dehydrogenase domain; Aldehyde dehydrogenase N-terminal domain; Aldehyde dehydrogenase, C-terminal;
A0A096RDV2	Ferredoxin-sulfite reductase	cl122_1	83417	8.84	0.909867	0.212551	0.980076	0.647234	1.06153	0.46383	1.10366	0.293084	chloroplast	single-organism process; metabolic process; oxidation-reduction process; single-organism metabolic process;		organic cyclic compound binding; heterocyclic compound binding; heme binding; oxidoreductase activity, acting on a sulfur group of donors, iron-sulfur protein as acceptor; catalytic activity; iron-sulfur cluster binding; binding; oxidoreductase activity, acting on a sulfur group of donors; 4 iron, 4 sulfur cluster binding; sulfite reductase (ferredoxin) activity; tetrapyrrole binding; metal clust…	K00392	sir; sulfite reductase (ferredoxin) [EC:1.8.7.1]	zma00920 Sulfur metabolism - Zea mays (maize); zma01100 Metabolic pathways - Zea mays (maize);	IPR006067; IPR005117;	Nitrite/sulphite reductase 4Fe-4S domain; Nitrite/Sulfite reductase ferredoxin-like domain;
A0A096RDX9	Aminopeptidase M1-B	Zm.34463	114616	4.95	0.928071	0.00325937	0.947486	0.0297424	1.07493	0.153606	1.02269	0.479079	plasma membrane			peptidase activity; transition metal ion binding; catalytic activity; binding; ion binding; peptidase activity, acting on L-amino acid peptides; metal ion binding; cation binding; hydrolase activity; metallopeptidase activity; zinc ion binding;	K08776			IPR014782; IPR024571;	Peptidase M1, membrane alanine aminopeptidase, N-terminal; ERAP1-like C-terminal domain;
A0A096RE05		LOC100193621	18577	4.68	1.05253	0.0286278	0.93037	0.0210012	1.08358	0.258627	1.08102	0.114695	nuclear							IPR008979; IPR010400;	Galactose-binding domain-like; PITH domain;
A0A096RE11	CBS domain containing protein-like	LOC100382460	27858	9.33	0.943341	0.125369	0.951482	0.488194	1.01002	0.40802	1.02488	0.0545348	chloroplast							IPR000644;	CBS domain;
A0A096RE18	Putative inorganic pyrophosphatase	ppp1	19387	9.6	1.03534	0.0615362	0.942444	0.00484362	1.02019	0.254398	0.911153	0.00737075	chloroplast	metabolic process; cellular metabolic process; phosphorus metabolic process; cellular process; phosphate-containing compound metabolic process;	intracellular part; cell; cell part; intracellular; cytoplasm;	magnesium ion binding; inorganic diphosphatase activity; pyrophosphatase activity; catalytic activity; binding; ion binding; metal ion binding; cation binding; hydrolase activity, acting on acid anhydrides; hydrolase activity; hydrolase activity, acting on acid anhydrides, in phosphorus-containing anhydrides;	K01507	ppa; inorganic pyrophosphatase [EC:3.6.1.1]	zma00190 Oxidative phosphorylation - Zea mays (maize);
A0A096RE29	Monothiol glutaredoxin-S11	LOC100272720	77694	6.73									nuclear	regulation of cellular process; homeostatic process; regulation of biological quality; regulation of biological process; cell redox homeostasis; single-organism cellular process; cellular homeostasis; single-organism process; cellular process; biological regulation;		protein disulfide oxidoreductase activity; oxidoreductase activity, acting on a sulfur group of donors; disulfide oxidoreductase activity; electron carrier activity; catalytic activity; oxidoreductase activity;				IPR002109; IPR013766; IPR012336;	Glutaredoxin; Thioredoxin domain; Thioredoxin-like fold;
A0A096RE53	CHL-CPN10	Zm.146135	34477	9.89	0.908562	0.00475187	1.07141	0.0888813	0.763631	0.0088441	0.868108	0.017207	chloroplast	protein folding; metabolic process; cellular protein metabolic process; cellular macromolecule metabolic process; macromolecule metabolic process; protein metabolic process; primary metabolic process; cellular process; cellular metabolic process; organic substance metabolic process;	intracellular part; cell; cell part; intracellular; cytoplasm;					IPR011032;	GroES-like;
A0A096RE64	Sugary4	Zm.13381	88806	6.33	0.93416		0.954198		1.0033		1.16703		chloroplast	metabolic process; carbohydrate metabolic process; primary metabolic process; organic substance metabolic process;		catalytic activity; binding; ion binding; hydrolase activity, acting on glycosyl bonds; hydrolase activity, hydrolyzing O-glycosyl compounds; cation binding; hydrolase activity;				IPR006589; IPR013783; IPR014756; IPR004193; IPR017853; IPR006047; IPR013781;	Glycosyl hydrolase, family 13, subfamily, catalytic domain; Immunoglobulin-like fold; Immunoglobulin E-set; Glycoside hydrolase, family 13, N-terminal; Glycoside hydrolase superfamily; Glycosyl hydrolase, family 13, catalytic domain; Glycoside hydrolase, catalytic domain;
A0A096RE86		TIDP3584	45908	9.87	0.9501	0.709826	1.00848	0.950528	1.08217	0.517021	1.0956	0.459018	mitochondria	proteolysis; metabolic process; macromolecule metabolic process; protein metabolic process; primary metabolic process; organic substance metabolic process;		endopeptidase activity; metalloendopeptidase activity; peptidase activity; catalytic activity; peptidase activity, acting on L-amino acid peptides; hydrolase activity; metallopeptidase activity;
A0A096REA7	Importin subunit alpha	Zm.87235	66712	5.15	0.994083	0.925446	0.956114	0.54308	1.05579	0.553211	0.973684	0.643869	chloroplast	intracellular transport; establishment of protein localization to organelle; protein import; single-organism nuclear import; single-organism process; nuclear transport; organic substance transport; protein transport; single-organism intracellular transport; establishment of localization; cellular localization; protein targeting; establishment of protein localization; transport; cellular macromole…	organelle; intracellular membrane-bounded organelle; intracellular organelle; nucleus; cell part; intracellular; cytoplasm; intracellular part; membrane-bounded organelle; cell;	substrate-specific transporter activity; protein binding; protein transporter activity; binding; transporter activity;				IPR002652; IPR011989; IPR016024;	Importin-alpha, importin-beta-binding domain; Armadillo-like helical; Armadillo-type fold;
A0A096REV6	"Hydrolase, alpha/beta fold family protein, putative, expressed"	LOC100272635	51409	7.83									cytosol							IPR029058; IPR000073;	Alpha/Beta hydrolase fold; Alpha/beta hydrolase fold-1;
A0A096REY5		IDP748	12209	9.16									cytosol							IPR014878; IPR011038;	Domain of unknown function DUF1794; Calycin-like;
A0A096RF43	Chlorophyll a/b-binding protein	LOC100281791	33097	5.56	1.32232	0.000338231	1.03073	0.272173	0.966734	0.357603	0.801851	0.00049646	chloroplast				K08907	LHCA1; light-harvesting complex I chlorophyll a/b binding protein 1	zma00196 Photosynthesis - antenna proteins - Zea mays (maize);	IPR023329;	Chlorophyll a/b binding protein domain;
A0A096RF44	Chlorophyll a-b binding protein 6A	LOC100281791	19645	5.89	1.2323	0.000279941	1.04683	0.102733	0.946336	0.180611	0.8191	0.00140731	plasma membrane				K08907	LHCA1; light-harvesting complex I chlorophyll a/b binding protein 1	zma00196 Photosynthesis - antenna proteins - Zea mays (maize);	IPR023329;	Chlorophyll a/b binding protein domain;
A0A096RF87	"Alpha-amylase/trypsin inhibitor, putative, expressed"	Zm.27514	27008	8.31	1.15189	0.121674	0.889263	0.237656	1.46151	0.114301	0.949312	0.108057	chloroplast
A0A096RFE5	ATP-dependent Clp protease proteolytic subunit	cl8519_1a	36711	8.61	1.19257	0.0467344	1.0916	0.0648076	1.02963	0.343248	1.19259	0.0273624	chloroplast	proteolysis; metabolic process; macromolecule metabolic process; protein metabolic process; primary metabolic process; organic substance metabolic process;		serine-type endopeptidase activity; endopeptidase activity; peptidase activity; catalytic activity; serine hydrolase activity; serine-type peptidase activity; peptidase activity, acting on L-amino acid peptides; hydrolase activity;	K01358			IPR029045; IPR009027; IPR020070;	ClpP/crotonase-like domain; Ribosomal protein L9/RNase H1, N-terminal; Ribosomal protein L9, N-terminal;
A0A096RFH3	40S ribosomal protein SA	LOC100273170	45169	6.19	1.05959	0.050089	1.003	0.8705	1.08303	0.0306443	0.997898	0.930518	chloroplast	cellular protein metabolic process; biosynthetic process; primary metabolic process; cellular metabolic process; organic substance biosynthetic process; cellular biosynthetic process; organic substance metabolic process; metabolic process; cellular macromolecule biosynthetic process; cellular macromolecule metabolic process; gene expression; macromolecule metabolic process; protein metabolic proc…	ribosome; intracellular organelle; intracellular non-membrane-bounded organelle; small ribosomal subunit; intracellular organelle part; cytoplasm; macromolecular complex; intracellular part; cell; organelle part; non-membrane-bounded organelle; organelle; ribosomal subunit; intracellular; cell part; ribonucleoprotein complex; cytoplasmic part;	structural constituent of ribosome; structural molecule activity;	K02998	RP-SAe; small subunit ribosomal protein SAe	zma03010 Ribosome - Zea mays (maize);	IPR023591;	Ribosomal protein S2, flavodoxin-like domain;
A0A096RFM1		A0A096RFM1	20760	10.03	0.901148	0.0295935	0.944583	0.321325	0.7708	0.0503	0.9268	0.188547	chloroplast
A0A096RFR6	Eukaryotic translation initiation factor 3 subunit A	eif3	141368	9.22	0.952799	0.0814477	0.97526	0.415964	1.02737	0.607539	1.04401	0.148577	cytosol		cell part; intracellular; cytoplasm; macromolecular complex; intracellular part; protein complex; cell; cytoplasmic part; eukaryotic translation initiation factor 3 complex;	protein binding; binding;	K03254	EIF3A; translation initiation factor 3 subunit A	zma03013 RNA transport - Zea mays (maize);	IPR000717;	Proteasome component (PCI) domain;
A0A096RFX4	USP family protein	LOC100274324	22422	11.07									cytosol	response to stress; response to stimulus;						IPR006016; IPR014729;	UspA; Rossmann-like alpha/beta/alpha sandwich fold;
A0A096RFZ7	"Adenine phosphoribosyltransferase 1, putative, expressed"	pco061446a	28097	8.93	0.941606	0.0326928	0.946366	0.0259134	0.992813	0.85137	1.04038	0.259958	chloroplast	pigment biosynthetic process; adenine metabolic process; nucleoside metabolic process; cellular aromatic compound metabolic process; single-organism process; biosynthetic process; organonitrogen compound biosynthetic process; adenine biosynthetic process; cellular metabolic process; purine nucleobase salvage; organic substance metabolic process; metabolic process; heterocycle metabolic process; a…	intracellular part; cell; cell part; intracellular; cytoplasm;	adenine phosphoribosyltransferase activity; transferase activity, transferring pentosyl groups; transferase activity, transferring glycosyl groups; catalytic activity; transferase activity;	K00759	APRT; adenine phosphoribosyltransferase [EC:2.4.2.7]	zma01100 Metabolic pathways - Zea mays (maize); zma00230 Purine metabolism - Zea mays (maize);	IPR000836; IPR029057;	Phosphoribosyltransferase domain; Phosphoribosyltransferase-like;
A0A096RG04		cl7341_1a	24714	4.68	0.900721	0.010859	1.0521	0.0450487	0.704842	0.00796206	0.995361	0.765656	extracellular							IPR011256;	Regulatory factor, effector binding domain;
A0A096RG33	26S proteasome non-ATPase regulatory subunit 6	TIDP3431	45629	5.06									cytosol			protein binding; binding;	K03037	PSMD6; 26S proteasome regulatory subunit N7	zma03050 Proteasome - Zea mays (maize);	IPR000717;	Proteasome component (PCI) domain;
A0A096RG34	40S ribosomal protein S21	A0A096RG34	15407	5.45	1.11997	0.101432	1.05444	0.329847	1.19793	0.00308296	1.0899	0.0292171	chloroplast	cellular protein metabolic process; biosynthetic process; primary metabolic process; cellular metabolic process; organic substance biosynthetic process; cellular biosynthetic process; organic substance metabolic process; metabolic process; cellular macromolecule biosynthetic process; cellular macromolecule metabolic process; gene expression; macromolecule metabolic process; protein metabolic proc…	ribosome; organelle; intracellular organelle; intracellular non-membrane-bounded organelle; cell part; intracellular; cytoplasm; macromolecular complex; intracellular part; cell; ribonucleoprotein complex; cytoplasmic part; non-membrane-bounded organelle;	structural constituent of ribosome; structural molecule activity;	K02971	RP-S21e; small subunit ribosomal protein S21e	zma03010 Ribosome - Zea mays (maize);
A0A096RG76	"ML domain protein, putative, expressed"	LOC100193299	18459	8.71									chloroplast							IPR003172; IPR014756;	MD-2-related lipid-recognition domain; Immunoglobulin E-set;
A0A096RGK0	Germin-like protein 4-1	LOC100284455	29123	7.79	1.07295	0.127919	0.915825	0.0936942	0.871523	0.00905462	0.921851	0.0412311	chloroplast			transition metal ion binding; binding; ion binding; metal ion binding; cation binding; nutrient reservoir activity; manganese ion binding;				IPR011051; IPR006045; IPR014710;	RmlC-like cupin domain; Cupin 1; RmlC-like jelly roll fold;
A0A096RGT0	Aspartate aminotransferase	pco118382	33869	8.26	0.858247		0.82732		1.11515		1.13737		chloroplast	small molecule metabolic process; single-organism cellular process; nitrogen compound metabolic process; single-organism process; biosynthetic process; primary metabolic process; cellular metabolic process; organic substance metabolic process; metabolic process; cellular amino acid metabolic process; single-organism metabolic process; carboxylic acid metabolic process; organic acid metabolic proc…		organic cyclic compound binding; heterocyclic compound binding; transferase activity, transferring nitrogenous groups; catalytic activity; binding; ion binding; anion binding; transaminase activity; transferase activity; cofactor binding; pyridoxal phosphate binding;	K14454	GOT1; aspartate aminotransferase, cytoplasmic [EC:2.6.1.1]	zma01230 Biosynthesis of amino acids - Zea mays (maize); zma01200 Carbon metabolism - Zea mays (maize); zma01110 Biosynthesis of secondary metabolites - Zea mays (maize); zma00250 Alanine, aspartate and glutamate metabolism - Zea mays (maize); zma01210 2-Oxocarboxylic acid metabolism - Zea mays (maize); zma00270 Cysteine and methionine metabolism - Zea mays (maize); zma00950 Isoquinoline alkaloid…	IPR015424; IPR004839; IPR015421;	Pyridoxal phosphate-dependent transferase; Aminotransferase, class I/classII; Pyridoxal phosphate-dependent transferase, major region, subdomain 1;
A0A096RGU2	Copper chaperone homolog CCH	Zm.5707	10253	4.96	0.983871	0.720347	0.921001	0.0113897	0.946043	0.0250489	0.984712	0.315884	chloroplast	transport; single-organism localization; cation transport; metal ion transport; ion transport; single-organism process; localization; single-organism transport; establishment of localization;		metal ion binding; cation binding; binding; ion binding;	K07213			IPR006121;	Heavy metal-associated domain, HMA;
A0A096RGZ6	Hydroxyproline-rich glycoprotein-like	LOC100192599	57348	5.03	1.14152	0.000135612	1.02703	0.0702862	1.00607	0.737106	0.941329	0.0480274	chloroplast				K17525			IPR001763;	Rhodanese-like domain;
A0A096RH24		LOC100383978	37929	5.9	1.14913	0.201155	0.976365	0.299135	1.04614	0.460049	1.06354	0.254967	cytosol				K17607
A0A096RH42	Putative TCP-1/cpn60 chaperonin family protein (Fragment)	A0A096RH42	45230	5.15									cytosol	protein folding; metabolic process; cellular protein metabolic process; cellular macromolecule metabolic process; macromolecule metabolic process; protein metabolic process; primary metabolic process; cellular process; cellular metabolic process; organic substance metabolic process;	intracellular part; cell; cell part; intracellular; cytoplasm;	ATP binding; nucleoside phosphate binding; nucleoside binding; ion binding; nucleotide binding; organic cyclic compound binding; heterocyclic compound binding; ribonucleoside binding; carbohydrate derivative binding; ribonucleotide binding; binding; purine ribonucleoside binding; anion binding; purine ribonucleotide binding; adenyl ribonucleotide binding; adenyl nucleotide binding; purine nucleos…	K04077	groEL; chaperonin GroEL	zma03018 RNA degradation - Zea mays (maize);	IPR027409; IPR027413;	GroEL-like apical domain; GroEL-like equatorial domain;
A0A096RH49	Glycosyltransferase	Zm.37644	55663	5.75	0.966984	0.348377	0.974286	0.0809198	1.03265	0.187622	1.0917	0.0145089	endoplasmic reticulum	metabolic process;		transferase activity, transferring glycosyl groups; transferase activity, transferring hexosyl groups; catalytic activity; transferase activity;
A0A096RH70	Coatomer subunit beta'-1	Zm.95252	118159	5.01	1.07857		0.926531		1.13107		0.930097		chloroplast	establishment of protein localization; transport; intracellular transport; cellular macromolecule localization; establishment of localization in cell; vesicle-mediated transport; intracellular protein transport; organic substance transport; protein localization; macromolecule localization; cellular protein localization; localization; protein transport; establishment of localization; cellular loca…	membrane; membrane part; cell part; intracellular; coated membrane; cytoplasm; macromolecular complex; intracellular part; membrane coat; protein complex; cell; cytoplasmic part;	protein binding; structural molecule activity; binding;	K17302			IPR006692; IPR011990; IPR017986; IPR015943;	Coatomer, WD associated region; Tetratricopeptide-like helical domain; WD40-repeat-containing domain; WD40/YVTN repeat-like-containing domain;
A0A096RH95	Elongation factor Ts	pco103788	48514	7.07	1.00686		1.14645		1.1564		1.07867		mitochondria	translational elongation; cellular protein metabolic process; biosynthetic process; primary metabolic process; cellular metabolic process; organic substance biosynthetic process; cellular biosynthetic process; organic substance metabolic process; metabolic process; cellular macromolecule biosynthetic process; cellular macromolecule metabolic process; gene expression; macromolecule metabolic proce…	cell; intracellular; cell part;	organic cyclic compound binding; heterocyclic compound binding; RNA binding; translation factor activity, nucleic acid binding; protein binding; translation elongation factor activity; binding; nucleic acid binding;				IPR009060; IPR014039;	UBA-like; Translation elongation factor EFTs/EF1B, dimerisation;
A0A096RHG9	"Probable DNA gyrase subunit A, chloroplastic/mitochondrial"	Zm.85278	117807	8.91	1.03419	0.302335	1.03039	0.155457	0.996189	0.890005	0.96094	0.150667	chloroplast	cellular component organization; cellular aromatic compound metabolic process; DNA metabolic process; organic cyclic compound metabolic process; nitrogen compound metabolic process; primary metabolic process; cellular metabolic process; DNA topological change; organic substance metabolic process; metabolic process; chromosome organization; nucleic acid metabolic process; heterocycle metabolic pro…	organelle; intracellular organelle; intracellular non-membrane-bounded organelle; cell part; intracellular; chromosome; intracellular part; cell; non-membrane-bounded organelle;	DNA binding; ATP binding; nucleoside phosphate binding; nucleoside binding; ion binding; hydrolase activity, acting on acid anhydrides; hydrolase activity; nucleotide binding; nucleoside-triphosphatase activity; ATPase activity; heterocyclic compound binding; organic cyclic compound binding; ribonucleoside binding; carbohydrate derivative binding; pyrophosphatase activity; isomerase activity; DNA…	K02469			IPR002205; IPR013758; IPR024946; IPR013760;	DNA topoisomerase, type IIA, subunit A/C-terminal; DNA topoisomerase, type IIA, subunit A/ C-terminal, alpha-beta; Arginine repressor C-terminal-like domain; DNA topoisomerase, type IIA-like domain;
A0A096RHL1	4-coumarate--CoA ligase-like 4	LOC100274307	56358	8.17	0.899821	0.0533233	0.821705	0.00912747	1.11975	0.0739554	1.08431	0.137715	plasma membrane	metabolic process;		catalytic activity;	K10526	OPCL1; OPC-8:0 CoA ligase 1 [EC:6.2.1.-]	zma00592 alpha-Linolenic acid metabolism - Zea mays (maize); zma01110 Biosynthesis of secondary metabolites - Zea mays (maize); zma01100 Metabolic pathways - Zea mays (maize);	IPR000873;	AMP-dependent synthetase/ligase;
A0A096RHL5		Zm.28941	14062	5.26									chloroplast
A0A096RHR4	Glutathione S-transferase GST 13	Zm.628	36902	8.97	1.06107	0.337859	1.07886	0.30143	1.29721	0.0150889	1.15099	0.0336785	chloroplast			protein binding; binding;	K00799	GST; glutathione S-transferase [EC:2.5.1.18]	zma00480 Glutathione metabolism - Zea mays (maize);	IPR004046; IPR010987; IPR004045; IPR012336;	Glutathione S-transferase, C-terminal; Glutathione S-transferase, C-terminal-like; Glutathione S-transferase, N-terminal; Thioredoxin-like fold;
A0A096RHS1		IDP671	9916	5.58									cytosol, nuclear
A0A096RHT9	Clustered mitochondria protein homolog	pco143558	159881	6.69	0.911017	0.37017	0.958569	0.317069	0.902153	0.357684	0.972603	0.735863	chloroplast			protein binding; binding;	K03255			IPR023231; IPR025697; IPR011990;	GSKIP domain; CLU domain; Tetratricopeptide-like helical domain;
A0A096RHZ4	Peptidyl-prolyl cis-trans isomerase	pco127462b	87304	5.18	0.904373	0.157825	0.983662	0.643879	0.934303	0.376965	0.95336	0.085828	cytosol	protein folding; metabolic process; cellular protein metabolic process; cellular macromolecule metabolic process; macromolecule metabolic process; protein metabolic process; primary metabolic process; cellular process; cellular metabolic process; organic substance metabolic process;		protein binding; binding;	K09571			IPR011990; IPR013026; IPR001179;	Tetratricopeptide-like helical domain; Tetratricopeptide repeat-containing domain; FKBP-type peptidyl-prolyl cis-trans isomerase domain;
A0A096RHZ5	"Glucan endo-1,3-beta-glucosidase 7, putative, expressed"	LOC100284486	49123	5.45	1.01224		0.985539		1.01908		0.904597		chloroplast	metabolic process; carbohydrate metabolic process; primary metabolic process; organic substance metabolic process;		hydrolase activity, hydrolyzing O-glycosyl compounds; hydrolase activity; catalytic activity; hydrolase activity, acting on glycosyl bonds;				IPR017853; IPR013781;	Glycoside hydrolase superfamily; Glycoside hydrolase, catalytic domain;
A0A096RI39	Photosystem I iron-sulfur center	A0A096RI39	10941	6.51	1.05876	0.214609	0.927649	0.0554222	1.17372	0.0572239	1.19234	0.0433532	chloroplast	photosynthetic electron transport in photosystem I; metabolic process; generation of precursor metabolites and energy; single-organism metabolic process; oxidation-reduction process; single-organism cellular process; single-organism process; electron transport chain; photosynthesis, light reaction; photosynthetic electron transport chain; cellular process; cellular metabolic process; photosynthes…	photosystem; membrane; membrane part; cell part; intracellular; thylakoid; thylakoid membrane; macromolecular complex; intracellular part; protein complex; cell; thylakoid part; photosystem I; photosynthetic membrane;	electron carrier activity; 4 iron, 4 sulfur cluster binding; binding; iron-sulfur cluster binding; metal cluster binding;	K02691	psaC; photosystem I subunit VII	zma01100 Metabolic pathways - Zea mays (maize); zma00195 Photosynthesis - Zea mays (maize);	IPR017896;	4Fe-4S ferredoxin-type, iron-sulphur binding domain;
A0A096RI70	Putative Splicing factor 3B subunit 3	Zm.16807	153020	5.33	1.02167	0.559555	0.966041	0.429371	1.00559	0.824868	1.07168	0.056187	vacuolar membrane		organelle; intracellular membrane-bounded organelle; intracellular organelle; nucleus; cell part; intracellular; intracellular part; membrane-bounded organelle; cell;	organic cyclic compound binding; heterocyclic compound binding; protein binding; binding; nucleic acid binding;	K12830	SF3B3; splicing factor 3B subunit 3	zma03040 Spliceosome - Zea mays (maize);	IPR017986; IPR015943; IPR004871;	WD40-repeat-containing domain; WD40/YVTN repeat-like-containing domain; Cleavage/polyadenylation specificity factor, A subunit, C-terminal;
A0A096RI80	NADH-ubiquinone oxidoreductase subunit	LOC100272681	21363	5.83	0.927527	0.272424	0.993468	0.907939	0.957129	0.565747	0.939847	0.301484	cytosol	single-organism process; metabolic process; oxidation-reduction process; single-organism metabolic process;		catalytic activity; oxidoreductase activity;	K03943	NDUFV2; NADH dehydrogenase (ubiquinone) flavoprotein 2 [EC:1.6.5.3 1.6.99.3]	zma00190 Oxidative phosphorylation - Zea mays (maize); zma01100 Metabolic pathways - Zea mays (maize);	IPR012336;	Thioredoxin-like fold;
A0A096RI98	Expressed protein	Zm.119522	44541	9.13	0.979889	0.597089	0.922958	0.00330147	1.14323	0.0238273	1.07966	0.104494	chloroplast
A0A096RIC1	"Pyruvate dehydrogenase E1 component subunit beta-2, mitochondrial"	LOC542483	47127	5.74	1.27382	0.100767	0.94072	0.502589	1.03491	0.80703	0.943883	0.679484	chloroplast	metabolic process;		catalytic activity;	K00162	PDHB; pyruvate dehydrogenase E1 component beta subunit [EC:1.2.4.1]	zma00010 Glycolysis / Gluconeogenesis - Zea mays (maize); zma01200 Carbon metabolism - Zea mays (maize); zma01110 Biosynthesis of secondary metabolites - Zea mays (maize); zma01100 Metabolic pathways - Zea mays (maize); zma00020 Citrate cycle (TCA cycle) - Zea mays (maize); zma00620 Pyruvate metabolism - Zea mays (maize);	IPR009014; IPR005475; IPR029061;	Transketolase, C-terminal/Pyruvate-ferredoxin oxidoreductase, domain II; Transketolase-like, pyrimidine-binding domain; Thiamin diphosphate-binding fold;
A0A096RIM2	Ras-related protein RIC1	LOC100502159	27330	5.49	0.858601	0.0514915	0.913676	0.153944	0.915308	0.104781	0.924257	0.210396	chloroplast	regulation of cellular process; single organism signaling; cellular response to stimulus; intracellular transport; intracellular signal transduction; single-organism cellular process; single-organism process; nuclear transport; organic substance transport; small GTPase mediated signal transduction; signaling; response to stimulus; protein transport; establishment of localization; cellular localiz…	membrane; cell; intracellular; cell part;	nucleoside phosphate binding; nucleoside binding; ion binding; hydrolase activity, acting on acid anhydrides; hydrolase activity; nucleotide binding; nucleoside-triphosphatase activity; organic cyclic compound binding; heterocyclic compound binding; ribonucleoside binding; carbohydrate derivative binding; pyrophosphatase activity; catalytic activity; ribonucleotide binding; binding; GTPase activi…	K07874			IPR005225; IPR027417;	Small GTP-binding protein domain; P-loop containing nucleoside triphosphate hydrolase;
A0A096RIT8	Hexose transporter	Zm.99270	61980	9.22									plasma membrane	transport; transmembrane transport; single-organism localization; single-organism cellular process; single-organism process; localization; cellular process; single-organism transport; establishment of localization;	intrinsic component of membrane; membrane; integral component of membrane; membrane part;	substrate-specific transporter activity; substrate-specific transmembrane transporter activity; transporter activity; transmembrane transporter activity;				IPR020846;	Major facilitator superfamily domain;
A0A096RIV4	Putative kinase-like protein splice variant 1	pco102994b	64667	6.87									cytosol	phosphorylation; cellular protein metabolic process; primary metabolic process; cellular metabolic process; phosphate-containing compound metabolic process; organic substance metabolic process; metabolic process; protein phosphorylation; phosphorus metabolic process; cellular macromolecule metabolic process; cellular protein modification process; protein metabolic process; macromolecule metabolic…		ATP binding; nucleoside phosphate binding; phosphotransferase activity, alcohol group as acceptor; nucleoside binding; ion binding; protein kinase activity; nucleotide binding; organic cyclic compound binding; heterocyclic compound binding; ribonucleoside binding; carbohydrate derivative binding; kinase activity; catalytic activity; ribonucleotide binding; binding; purine ribonucleoside binding; …	K08876			IPR000719; IPR002290; IPR011989; IPR016024; IPR011009;	Protein kinase domain; Serine/threonine/dual specificity protein kinase, catalytic domain; Armadillo-like helical; Armadillo-type fold; Protein kinase-like domain;
A0A096RJI8	Blight-associated protein p12	LOC100281896	14779	4.19									extracellular							IPR009009; IPR007112;	RlpA-like double-psi beta-barrel domain; Expansin/pollen allergen, DPBB domain;
A0A096RJN6		Zm.46803	19269	5.95	0.823291	0.12429	0.842121	0.149775	0.844376	0.252822	0.827119	0.218182	chloroplast
A0A096RJP0	Arginine/serine-rich splicing factor RS2Z37B transcript I	TIDP3668	34694	11.33									nuclear			organic cyclic compound binding; heterocyclic compound binding; transition metal ion binding; binding; nucleic acid binding; ion binding; metal ion binding; cation binding; zinc ion binding;	K12896	SFRS7; splicing factor, arginine/serine-rich 7	zma03040 Spliceosome - Zea mays (maize);	IPR001878;	Zinc finger, CCHC-type;
A0A096RJQ0	"LIM domain-containing protein, putative, expressed"	Zm.84748	64029	5.57	0.864564	0.112664	0.99026	0.80876	1.0743	0.187813	1.06345	0.165186	nuclear			cation binding; metal ion binding; zinc ion binding; transition metal ion binding; binding; ion binding;				IPR001781;	Zinc finger, LIM-type;
A0A096RJT7	Chitinase 11	LOC100191592	31215	8.86	0.967566	0.381814	0.948298	0.20949	1.31422	0.022119	1.13001	0.0075216	chloroplast	glucosamine-containing compound metabolic process; chitin metabolic process; cell wall macromolecule metabolic process; aminoglycan catabolic process; carbohydrate derivative catabolic process; nitrogen compound metabolic process; chitin catabolic process; carbohydrate metabolic process; primary metabolic process; glucosamine-containing compound catabolic process; cellular metabolic process; orga…		hydrolase activity, hydrolyzing O-glycosyl compounds; hydrolase activity; chitinase activity; catalytic activity; hydrolase activity, acting on glycosyl bonds;	K01183	E3.2.1.14; chitinase [EC:3.2.1.14]	zma00520 Amino sugar and nucleotide sugar metabolism - Zea mays (maize); zma01100 Metabolic pathways - Zea mays (maize);	IPR000726; IPR023346;	Glycoside hydrolase, family 19, catalytic; Lysozyme-like domain;
A0A096RJY3	Cell envelope integrity inner membrane protein TolA	Zm.131815	39701	9.04	1.10139	0.0247126	0.879959	0.0145851	1.06287	0.190093	0.900093	0.0229304	nuclear							IPR002068; IPR008978;	Alpha crystallin/Hsp20 domain; HSP20-like chaperone;
A0A096RJY5	Probable methionine--tRNA ligase	Zm.20172	112903	6.94	0.877917	0.237688	0.887343	0.283748	1	1	0.998953	0.958989	chloroplast	cellular aromatic compound metabolic process; cellular protein metabolic process; single-organism process; biosynthetic process; tRNA aminoacylation; cellular metabolic process; organic substance metabolic process; metabolic process; cellular amino acid metabolic process; heterocycle metabolic process; nucleobase-containing compound metabolic process; cellular nitrogen compound metabolic process;…	intracellular part; cell; cell part; intracellular; cytoplasm;	ligase activity, forming aminoacyl-tRNA and related compounds; RNA binding; ATP binding; nucleoside phosphate binding; methionine-tRNA ligase activity; ligase activity, forming carbon-oxygen bonds; ligase activity; nucleoside binding; ion binding; nucleotide binding; organic cyclic compound binding; heterocyclic compound binding; ribonucleoside binding; carbohydrate derivative binding; tRNA bindi…	K01874	MARS; methionyl-tRNA synthetase [EC:6.1.1.10]	zma00970 Aminoacyl-tRNA biosynthesis - Zea mays (maize); zma00450 Selenocompound metabolism - Zea mays (maize);	IPR014729; IPR012340; IPR029038; IPR009080; IPR002547;	Rossmann-like alpha/beta/alpha sandwich fold; Nucleic acid-binding, OB-fold; Methionyl-tRNA synthetase, Zn-domain; Aminoacyl-tRNA synthetase, class 1a, anticodon-binding; tRNA-binding domain;
A0A096RK58		pco109284	32540	5.8									nuclear			protein binding; binding;	K16546			IPR006594;	LIS1 homology motif;
A0A096RK85	Inosine-5~-monophosphate dehydrogenase	A0A096RK85	60067	5.89	1.11082	0.162661	1	1	1.1173	0.0858029	1.13718	0.0616605	cytosol	nucleotide biosynthetic process; cellular aromatic compound metabolic process; nucleotide metabolic process; single-organism process; biosynthetic process; organonitrogen compound biosynthetic process; cellular metabolic process; phosphate-containing compound metabolic process; organic substance metabolic process; metabolic process; heterocycle metabolic process; aromatic compound biosynthetic pr…		oxidoreductase activity, acting on CH-OH group of donors; oxidoreductase activity, acting on the CH-OH group of donors, NAD or NADP as acceptor; IMP dehydrogenase activity; catalytic activity; oxidoreductase activity;	K00088	guaB; IMP dehydrogenase [EC:1.1.1.205]	zma01110 Biosynthesis of secondary metabolites - Zea mays (maize); zma01100 Metabolic pathways - Zea mays (maize); zma00230 Purine metabolism - Zea mays (maize);	IPR013785; IPR001093; IPR000644;	Aldolase-type TIM barrel; IMP dehydrogenase/GMP reductase; CBS domain;
A0A096RKL2	Male sterile45	LOC100272589	23359	9.66	0.946894		1.05812		0.965455		0.898182		nuclear		organelle; intracellular membrane-bounded organelle; intracellular organelle; nucleus; cell part; intracellular; intracellular part; membrane-bounded organelle; cell;	organic cyclic compound binding; heterocyclic compound binding; transition metal ion binding; binding; nucleic acid binding; ion binding; metal ion binding; cation binding; zinc ion binding;	K12826	SF3A2; splicing factor 3A subunit 2	zma03040 Spliceosome - Zea mays (maize);	IPR003604; IPR000690;	Zinc finger, U1-type; Zinc finger, C2H2-type matrin;
A0A096RKT0	PhotosystemI1	Zm.127360	32521	9.54									nuclear	cellular component biogenesis; iron-sulfur cluster assembly; cellular component organization; biosynthetic process; metabolic process; metallo-sulfur cluster assembly; cellular component assembly; cellular component organization or biogenesis;		iron ion binding; transition metal ion binding; iron-sulfur cluster binding; binding; ion binding; metal ion binding; cation binding; metal cluster binding;				IPR001075;	NIF system FeS cluster assembly, NifU, C-terminal;
A0A096RL11		Zm.12713	65188	5.13	0.973992	0.269902	0.994798	0.790908	0.946816	0.0295023	1.03388	0.218068	cytosol	proteolysis; metabolic process; macromolecule metabolic process; protein metabolic process; primary metabolic process; organic substance metabolic process;		metal ion binding; cation binding; catalytic activity; binding; ion binding;	K06972			IPR013578; IPR011249; IPR011237;	Peptidase M16C associated; Metalloenzyme, LuxS/M16 peptidase-like; Peptidase M16 domain;
A0A096RL14		CL11475_1	40731	5.13	0.991561	0.856954	1.13397	0.366404	1.07106	0.300559	1.03244	0.289769	chloroplast	transport; intracellular transport; establishment of localization in cell; single-organism localization; vacuolar transport; single-organism process; localization; single-organism intracellular transport; single-organism transport; establishment of localization; cellular localization;			K12195	CHMP6; charged multivesicular body protein 6	zma04144 Endocytosis - Zea mays (maize);
A0A096RLA3		Zm.31060	32594	6.84	1.03081	0.300337	0.980911	0.233772	0.964405	0.164354	1.01464	0.421911	chloroplast	metabolic process; cellular metabolic process; cellular process; photosynthesis;	membrane; photosystem II; extrinsic component of membrane; photosystem II oxygen evolving complex; thylakoid membrane; macromolecular complex; intracellular part; cell; photosynthetic membrane; photosystem; catalytic complex; intracellular; cell part; membrane part; oxidoreductase complex; thylakoid; protein complex; thylakoid part;	cation binding; metal ion binding; calcium ion binding; binding; ion binding;				IPR016123;	Mog1/PsbP, alpha/beta/alpha sandwich;
A0A096RLD4	Putative ATP-dependent Clp protease ATP-binding subunit ClpX1 (CLPX)	pco093235b	79191	6.21	1.17397	0.714101	1.22165	0.648958	1.17551	0.537628	1.27806	0.421526	chloroplast	protein folding; metabolic process; cellular protein metabolic process; cellular macromolecule metabolic process; macromolecule metabolic process; protein metabolic process; primary metabolic process; cellular process; cellular metabolic process; organic substance metabolic process;		ATP binding; nucleoside phosphate binding; nucleoside binding; ion binding; protein binding; nucleotide binding; organic cyclic compound binding; heterocyclic compound binding; ribonucleoside binding; carbohydrate derivative binding; ribonucleotide binding; binding; purine ribonucleoside binding; anion binding; purine ribonucleotide binding; unfolded protein binding; adenyl ribonucleotide binding…	K03544			IPR019489; IPR003593; IPR003959; IPR027417;	Clp ATPase, C-terminal; AAA+ ATPase domain; ATPase, AAA-type, core; P-loop containing nucleoside triphosphate hydrolase;
A0A096RLG5		Zm.87165	124230	5.11	1.04059	0.239968	1.02921	0.429998	1.00682	0.905921	1.08395	0.222599	chloroplast	regulation of biological process; regulation of primary metabolic process; regulation of macromolecule metabolic process; regulation of protein metabolic process; regulation of catabolic process; regulation of metabolic process; regulation of protein catabolic process; biological regulation;	proteasome complex; cell part; intracellular; macromolecular complex; intracellular part; protein complex; cell;	enzyme regulator activity; molecular function regulator; binding;	K03032	PSMD1; 26S proteasome regulatory subunit N2	zma03050 Proteasome - Zea mays (maize);	IPR011989; IPR016024;	Armadillo-like helical; Armadillo-type fold;
A0A096RLQ7	Ubiquitin-conjugating enzyme E2 5B	LOC100281830	19599	6.4	1.04071	0.0609386	1.08283	0.0516741	1.03675	0.287122	0.898785	0.058054	nuclear				K06689	UBE2D_E; ubiquitin-conjugating enzyme E2 D/E [EC:2.3.2.23]	zma04120 Ubiquitin mediated proteolysis - Zea mays (maize); zma04141 Protein processing in endoplasmic reticulum - Zea mays (maize);	IPR016135; IPR000608;	Ubiquitin-conjugating enzyme/RWD-like; Ubiquitin-conjugating enzyme E2;
A0A096RLS0	14-3-3-like protein GF14-12	grf1	38223	4.9	1.0812	0.00326402	1.03525	0.0479001	1.04756	0.129432	0.889251	0.0144437	chloroplast			protein domain specific binding; protein binding; binding;	K06630			IPR023410;	14-3-3 domain;
A0A096RLT4	Putative CPRD49	Zm.93938	13954	4.41	0.860239	0.0103549	1.00259	0.915037	1.01069	0.829767	0.971935	0.577805	mitochondria			hydrolase activity; catalytic activity; hydrolase activity, acting on ester bonds;				IPR001087; IPR013830;	GDSL lipase/esterase; SGNH hydrolase-type esterase domain;
A0A096RLT6		Zm.82170	25098	5.16	1.1981	0.23858	1.05036	0.685277	1.15729	0.182886	0.949262	0.481812	cytosol	protein folding; metabolic process; cellular protein metabolic process; cellular macromolecule metabolic process; macromolecule metabolic process; protein metabolic process; primary metabolic process; cellular process; cellular metabolic process; organic substance metabolic process;	prefoldin complex; macromolecular complex; protein complex;
A0A096RLY4	Eukaryotic translation initiation factor 3 subunit D	cl2592_1	73825	5.41									cytosol		cell part; intracellular; cytoplasm; macromolecular complex; intracellular part; cell; protein complex; cytoplasmic part; eukaryotic translation initiation factor 3 complex;	organic cyclic compound binding; heterocyclic compound binding; RNA binding; translation factor activity, nucleic acid binding; binding; nucleic acid binding; translation initiation factor activity;	K03251	EIF3D; translation initiation factor 3 subunit D	zma03013 RNA transport - Zea mays (maize);
A0A096RLY5	Metal-transporting P-type ATPase-like protein	LOC100304350	19577	6.58	0.994747	0.924439	1.11895	0.0500087	0.899787	0.196556	0.839713	0.0685374	chloroplast	transport; single-organism localization; cation transport; metal ion transport; ion transport; single-organism process; localization; single-organism transport; establishment of localization;		metal ion binding; cation binding; binding; ion binding;				IPR006121;	Heavy metal-associated domain, HMA;
A0A096RM05	Polyadenylate-binding protein	LOC100381794	82977	7.55	1.09097	0.0445278	0.98967	0.711305	1.17284	0.0312907	0.968925	0.468686	peroxisome			organic cyclic compound binding; heterocyclic compound binding; RNA binding; nucleoside phosphate binding; binding; nucleic acid binding; nucleotide binding; small molecule binding;	K13126	PABPC; polyadenylate-binding protein	zma03015 mRNA surveillance pathway - Zea mays (maize); zma03018 RNA degradation - Zea mays (maize); zma03013 RNA transport - Zea mays (maize);	IPR002004; IPR000504; IPR012677; IPR003954;	Polyadenylate-binding protein/Hyperplastic disc protein; RNA recognition motif domain; Nucleotide-binding alpha-beta plait domain; RNA recognition motif domain, eukaryote;
A0A096RM09	Plastid high chlorophyll fluorescence 136	Zm.143654	46382	8.71	0.968425	0.00825487	1.0215	0.0217239	0.849476	0.000469355	0.955541	0.0107033	chloroplast							IPR028203;	Photosynthesis system II assembly factor Ycf48/Hcf136-like domain;
A0A096RM68	Chlorophyll a-b binding protein 4	csu1028(lhcb)	38657	8.41	0.956634	0.0474998	0.99644	0.817839	0.976372	0.524195	1.03017	0.467969	cytosol				K08911	LHCA5; light-harvesting complex I chlorophyll a/b binding protein 5	zma00196 Photosynthesis - antenna proteins - Zea mays (maize);	IPR023329;	Chlorophyll a/b binding protein domain;
A0A096RME9	Peroxidase	Zm.2136	41463	8.62	1.17971	0.00268567	0.976479	0.257124	1.42143	0.000703677	1.04476	0.123913	chloroplast	metabolic process; response to stress; oxidation-reduction process; single-organism metabolic process; response to oxidative stress; single-organism process; response to stimulus;		organic cyclic compound binding; heterocyclic compound binding; heme binding; catalytic activity; binding; antioxidant activity; peroxidase activity; tetrapyrrole binding; oxidoreductase activity; oxidoreductase activity, acting on peroxide as acceptor;	K00430	E1.11.1.7; peroxidase [EC:1.11.1.7]	zma00940 Phenylpropanoid biosynthesis - Zea mays (maize); zma01110 Biosynthesis of secondary metabolites - Zea mays (maize); zma01100 Metabolic pathways - Zea mays (maize);	IPR002016;	Haem peroxidase, plant/fungal/bacterial;
A0A096RMS8	Putative actin family protein	LOC100191561	46933	5.28	1.03864	0.321066	1.07444	0.0478303	1.137	0.0343824	0.949104	0.174228	cytoskeleton				K10355
A0A096RMW7	Putative calcium-dependent protein kinase family protein	Zm.34600	72218	6.5	1.22037		0.846229		1.19287		1.02725		cytosol	phosphorylation; cellular protein metabolic process; primary metabolic process; cellular metabolic process; phosphate-containing compound metabolic process; organic substance metabolic process; metabolic process; protein phosphorylation; phosphorus metabolic process; cellular macromolecule metabolic process; cellular protein modification process; protein metabolic process; macromolecule metabolic…		ATP binding; nucleoside phosphate binding; phosphotransferase activity, alcohol group as acceptor; nucleoside binding; ion binding; protein kinase activity; nucleotide binding; organic cyclic compound binding; heterocyclic compound binding; ribonucleoside binding; carbohydrate derivative binding; kinase activity; catalytic activity; ribonucleotide binding; binding; purine ribonucleoside binding; …	K13412	CPK; calcium-dependent protein kinase [EC:2.7.11.1]	zma04626 Plant-pathogen interaction - Zea mays (maize);	IPR000719; IPR002290; IPR002048; IPR011992; IPR011009;	Protein kinase domain; Serine/threonine/dual specificity protein kinase, catalytic domain; EF-hand domain; EF-hand domain pair; Protein kinase-like domain;
A0A096RN19	Plasma membrane ATPase	pco106203	121366	6.49	0.866879	0.00197557	0.983439	0.346432	0.82285	0.00173405	1.00122	0.923972	plasma membrane	nucleoside metabolic process; purine nucleoside metabolic process; purine ribonucleoside monophosphate metabolic process; nucleotide metabolic process; single-organism process; purine ribonucleoside biosynthetic process; nucleoside biosynthetic process; biosynthetic process; ribonucleoside monophosphate biosynthetic process; cellular metabolic process; phosphate-containing compound metabolic proc…	intrinsic component of membrane; membrane; integral component of membrane; membrane part;	nucleoside phosphate binding; ion binding; hydrolase activity, acting on acid anhydrides; hydrolase activity; nucleotide binding; nucleoside-triphosphatase activity; ATPase activity; heterocyclic compound binding; organic cyclic compound binding; pyrophosphatase activity; catalytic activity; binding; metal ion binding; cation binding; hydrolase activity, acting on acid anhydrides, in phosphorus-c…	K01535	PMA1; H+-transporting ATPase [EC:3.6.3.6]	zma00190 Oxidative phosphorylation - Zea mays (maize);	IPR023298; IPR004014; IPR023299; IPR008250; IPR023214;	P-type ATPase, transmembrane domain; Cation-transporting P-type ATPase, N-terminal; P-type ATPase, cytoplasmic domain N; P-type ATPase, A domain; HAD-like domain;
A0A096RN43	Peroxidase	Zm.97216	42610	6.81	1.03628	0.131366	0.875042	0.0040277	1.12362	0.0414305	1.04176	0.110874	chloroplast	metabolic process; response to stress; oxidation-reduction process; single-organism metabolic process; response to oxidative stress; single-organism process; response to stimulus;		organic cyclic compound binding; heterocyclic compound binding; heme binding; catalytic activity; binding; antioxidant activity; peroxidase activity; tetrapyrrole binding; oxidoreductase activity; oxidoreductase activity, acting on peroxide as acceptor;	K00430	E1.11.1.7; peroxidase [EC:1.11.1.7]	zma00940 Phenylpropanoid biosynthesis - Zea mays (maize); zma01110 Biosynthesis of secondary metabolites - Zea mays (maize); zma01100 Metabolic pathways - Zea mays (maize);	IPR002016;	Haem peroxidase, plant/fungal/bacterial;
A0A096RN57	UBX domain-containing protein	Zm.102584	56524	4.72									nuclear			protein binding; binding;				IPR006577; IPR001012; IPR029071; IPR012336;	UAS; UBX domain; Ubiquitin-related domain; Thioredoxin-like fold;
A0A096RN79	Pantothenate kinase 2	Zm.162725	60294	6.14									cytosol	cofactor biosynthetic process; nucleoside metabolic process; purine nucleoside metabolic process; nucleotide metabolic process; single-organism process; purine ribonucleoside biosynthetic process; nucleoside biosynthetic process; biosynthetic process; cellular metabolic process; phosphate-containing compound metabolic process; ribose phosphate biosynthetic process; metabolic process; carbohydrate…		ATP binding; nucleoside phosphate binding; phosphotransferase activity, alcohol group as acceptor; nucleoside binding; ion binding; nucleotide binding; pantothenate kinase activity; organic cyclic compound binding; heterocyclic compound binding; ribonucleoside binding; carbohydrate derivative binding; kinase activity; catalytic activity; ribonucleotide binding; binding; purine ribonucleoside bind…	K09680	coaW; type II pantothenate kinase [EC:2.7.1.33]	zma00770 Pantothenate and CoA biosynthesis - Zea mays (maize); zma01100 Metabolic pathways - Zea mays (maize);
A0A096RNV5	Putative ATPase	LOC100284977	49562	8.52	0.95679	0.353384	1.03635	0.421373	0.939478	0.305294	0.984946	0.543014	chloroplast			ATP binding; nucleoside phosphate binding; nucleoside binding; ion binding; hydrolase activity, acting on acid anhydrides; hydrolase activity; nucleotide binding; nucleoside-triphosphatase activity; ATPase activity; organic cyclic compound binding; heterocyclic compound binding; ribonucleoside binding; carbohydrate derivative binding; pyrophosphatase activity; catalytic activity; ribonucleotide b…	K01551			IPR027417; IPR025723;	P-loop containing nucleoside triphosphate hydrolase; Anion-transporting ATPase-like domain;
A0A096RP08	"Starch synthase, chloroplastic/amyloplastic"	Zm.62296	86165	5.89	1.11394	0.0181849	1.09306	0.0258702	0.931217	0.279086	1.05467	0.368531	chloroplast			transferase activity, transferring hexosyl groups; catalytic activity; UDP-glucosyltransferase activity; UDP-glycosyltransferase activity; glucosyltransferase activity; glycogen (starch) synthase activity; transferase activity, transferring glycosyl groups; transferase activity;	K00703	E2.4.1.21; starch synthase [EC:2.4.1.21]	zma00500 Starch and sucrose metabolism - Zea mays (maize); zma01110 Biosynthesis of secondary metabolites - Zea mays (maize); zma01100 Metabolic pathways - Zea mays (maize);	IPR013534; IPR001296;	Starch synthase, catalytic domain; Glycosyl transferase, family 1;
A0A096RP46	Glycosyltransferase	Zm.34586	53073	5.66	1.12598	0.0205782	1.03448	0.0894911	0.966588	0.24022	1.08404	0.00338619	cytosol	metabolic process;		transferase activity, transferring glycosyl groups; transferase activity, transferring hexosyl groups; catalytic activity; transferase activity;
A0A096RPH0	Putative lectin-domain receptor-like protein kinase family protein	Zm.18226	30596	5.19	1.23526	0.00487258	0.887142	0.044522	1.29588	0.0559515	1.09785	0.171303	chloroplast			carbohydrate binding; binding;				IPR001220; IPR013320;	Legume lectin domain; Concanavalin A-like lectin/glucanase domain;
A0A096RPU6	Putative prolyl-tRNA synthetase	Zm.5463	72353	6.64	0.912639	0.00692055	0.9557	0.0582223	0.969204	0.577997	1.03257	0.559062	chloroplast	cellular aromatic compound metabolic process; cellular protein metabolic process; single-organism process; biosynthetic process; tRNA aminoacylation; cellular metabolic process; organic substance metabolic process; metabolic process; cellular amino acid metabolic process; heterocycle metabolic process; nucleobase-containing compound metabolic process; cellular nitrogen compound metabolic process;…	intracellular part; cell; cell part; intracellular; cytoplasm;	ligase activity, forming aminoacyl-tRNA and related compounds; ATP binding; nucleoside phosphate binding; ligase activity, forming carbon-oxygen bonds; ligase activity; nucleoside binding; ion binding; nucleotide binding; proline-tRNA ligase activity; organic cyclic compound binding; heterocyclic compound binding; ribonucleoside binding; carbohydrate derivative binding; catalytic activity; ribonu…	K01881	PARS; prolyl-tRNA synthetase [EC:6.1.1.15]	zma00970 Aminoacyl-tRNA biosynthesis - Zea mays (maize);	IPR016061; IPR002314; IPR004154; IPR017449; IPR006195;	Proline-tRNA ligase, class II, C-terminal; Aminoacyl-tRNA synthetase, class II (G/ P/ S/T); Anticodon-binding; Prolyl-tRNA synthetase, class II; Aminoacyl-tRNA synthetase, class II;
A0A096RPX3	Proteasome activator subunit 4-like	Zm.3597	32294	5.5									nuclear
A0A096RQA9	"Eukaryotic translation initiation factor 2 gamma subunit, putative, expressed"	LOC100217157	62779	9.03	0.914172		0.988024		1.02088		1.02714		cytosol			nucleoside phosphate binding; nucleoside binding; ion binding; hydrolase activity, acting on acid anhydrides; hydrolase activity; nucleotide binding; nucleoside-triphosphatase activity; organic cyclic compound binding; heterocyclic compound binding; ribonucleoside binding; carbohydrate derivative binding; pyrophosphatase activity; catalytic activity; ribonucleotide binding; binding; GTPase activi…	K03242	EIF2S3; translation initiation factor 2 subunit 3	zma03013 RNA transport - Zea mays (maize);	IPR004161; IPR027417; IPR015256; IPR009001; IPR000795; IPR009000;	Translation elongation factor EFTu/EF1A, domain 2; P-loop containing nucleoside triphosphate hydrolase; Translation initiation factor 2, gamma subunit, C-terminal; Translation elongation factor EF1A/initiation factor IF2gamma, C-terminal; Transcription factor, GTP-binding domain; Translation protein, beta-barrel domain;
A0A096RQI7		Zm.85353	43635	6.88	1.05826		1.00953		1.26569		1.05753		chloroplast							IPR023214;	HAD-like domain;
A0A096RQJ0	DEAD-box ATP-dependent RNA helicase 9	LOC100501766	72313	9.48	1.03065		1.08429		0.94984		1.01921		mitochondria			ATP binding; nucleoside phosphate binding; nucleoside binding; ion binding; nucleotide binding; organic cyclic compound binding; heterocyclic compound binding; ribonucleoside binding; carbohydrate derivative binding; ribonucleotide binding; binding; nucleic acid binding; purine ribonucleoside binding; anion binding; purine ribonucleotide binding; adenyl ribonucleotide binding; adenyl nucleotide b…				IPR014014; IPR011545; IPR014001; IPR027417; IPR001650;	RNA helicase, DEAD-box type, Q motif; DEAD/DEAH box helicase domain; Helicase superfamily 1/2, ATP-binding domain; P-loop containing nucleoside triphosphate hydrolase; Helicase, C-terminal;
A0A096RQL3	Methylmalonate semi-aldehyde dehydrogenase	Zm.148303	14524	9.63	0.952668	0.0444174	0.90216	0.00406845	1.23166	0.00444073	1.0881	0.0412312	chloroplast	single-organism process; metabolic process; oxidation-reduction process; single-organism metabolic process;		oxidoreductase activity, acting on the aldehyde or oxo group of donors, NAD or NADP as acceptor; catalytic activity; oxidoreductase activity; oxidoreductase activity, acting on the aldehyde or oxo group of donors;	K00140	mmsA; malonate-semialdehyde dehydrogenase (acetylating) / methylmalonate-semialdehyde dehydrogenase [EC:1.2.1.18 1.2.1.27]	zma01200 Carbon metabolism - Zea mays (maize); zma00640 Propanoate metabolism - Zea mays (maize); zma00410 beta-Alanine metabolism - Zea mays (maize); zma01100 Metabolic pathways - Zea mays (maize); zma00562 Inositol phosphate metabolism - Zea mays (maize); zma00280 Valine, leucine and isoleucine degradation - Zea mays (maize);	IPR016161; IPR015590; IPR016163;	Aldehyde/histidinol dehydrogenase; Aldehyde dehydrogenase domain; Aldehyde dehydrogenase, C-terminal;
[truncated: 3,334 more rows]
