# Supplementary material for: Physiological and comparative proteomic analysis provides new insights into the effects of shade stress in maize (Zea mays L.)
Source: BMC Plant Biol. 2020 Feb 5;20:60. doi: 10.1186/s12870-020-2264-2 (PMC7003340; doi:10.1186/s12870-020-2264-2)
Supplement: Supplementary file 2 — Additional file 2. Total differentially expressed proteins identified in maize leaves. [file 12870_2020_2264_MOESM2_ESM.xlsx]

## Sheet: Sheet1
Protein accession	Protein description	Gene name	MW [Da]	pI	AASC [%]	MP	Score	Subcellular Location	VT20SvsVT20CK	VT20LvsVT20CK	VT40SvsVT40CK	VT40LvsVT40CK
A0A096TUV6	Histone H2A	Zm.13002	23267	10.77	24.8	3	165	nuclear	Up	Up	Up	-
K7U2L3	Ferritin	Zm.99	43483	6.68	33.6	8	362	chloroplast	Up	-	Up	-
B4F891	Nicotianamine aminotransferase1	pco115235a	56014	6.68	29.5	7	233	cytosol	Up	-	Up	-
B6TAD3	Scramblase family protein	LOC100282688	41597	7.93	12.7	3	131	mitochondria	Up	-	-	Up
K7UGM3	Catalase	LOC542370	62721	6.47	48.4	13	845	cytosol	Up	-	Up	-
B4FS65	Putative cysteine proteinase	Zm.98106	44455	6.33	6.1	2	84	chloroplast	Up	-	Up	-
B4F9J7		LOC100191635	22649	8.76	21.6	2	64	chloroplast	Up	-	-	-
B6SQD9		LOC100275243	18256	9.67	21.1	3	63	chloroplast	Up	-	-	-
B4FUT9	Photosystem I reaction center subunit XI isoform 1	umc1974	25107	9.64	37.4	4	435	chloroplast	Up	-	-	-
B4FVJ9	Glutathione S-transferase GST 19	Zm.548	29781	6.36	31	6	204	cytosol	Up	-	Up	-
K7WBC6	GDP-L-fucose synthase 1	Zm.81383	46803	7.21	6.4	1	64	chloroplast	Up	-	-	-
A0A096UA28	Nucleoside diphosphate kinase	pco069028	21141	7.82	37.7	5	107	cytosol	Up	-	-	-
P62596	Photosystem I reaction center subunit IX	psaJ	5350	5.91	26.2	1	80	extracellular	Up	-	-	-
A0A096RF43	Chlorophyll a/b-binding protein	LOC100281791	33097	5.56	31.9	7	1379	chloroplast	Up	-	-	Down
A0A096QBU9	Putative cytochrome P450 superfamily protein	Zm.66894	64212	9.06	3.7	2	57	chloroplast	Up	Up	-	-
B4FUX3		Zm.13763	43031	7.1	15.9	5	103	cytosol	Up	-	-	-
B4FCM3	Expressed protein	Zm.85936	37615	6.03	9.3	2	78	cytosol	Up	-	-	-
C0PFM8	OSJNBb0065J09.14 protein	LOC100383393	38634	9.74	7.6	2	164	chloroplast	Up	-	-	-
A0A096R0L1	Light-regulated protein	LOC100281148	12353	8.74	24.1	3	92	chloroplast	Up	-	Up	-
A0A0B4J3G7	Peroxidase	LOC100383323	36804	6.18	25.9	6	328	chloroplast	Up	-	Up	Up
A0A096QRW1	"Chlorophyll a-b binding protein, chloroplastic"	LOC100284154	32175	5.11	60.6	8	1478	chloroplast	Up	-	-	-
B6TBW5	Tyrosyl-tRNA synthetase	Zm.12433	52755	6.99	12.7	4	93	cytosol	Up	-	-	-
B6UF28		LOC100278883	22470	9.76	13.5	1	71	chloroplast	Up	-	-	Up
B4G1A1		LOC100276652	12610	10.15	11.5	1	178	chloroplast	Up	-	-	-
B6U4G5	Beta-propeller domain of methanol dehydrogenase type	Zm.15058	36679	7.77	35.5	7	1155	chloroplast	Up	-	-	-
A0A096PWG2	Serine/threonine-protein kinase SNT7	Zm.8898	72203	9.41	18	8	296	chloroplast	Up	-	-	-
Q42420	Proteinase inhibitor	pis7	9482	5.63	71.2	2	164	cytosol	Up	-	Up	-
B4G143	Chlorophyll a-b binding protein 2	Zm.92271	32154	5.46	63.3	8	1620	chloroplast	Up	-	Up	Down
B4FV94	Chlorophyll a-b binding protein 4	gpm571	30344	6.6	47.8	6	1729	chloroplast	Up	-	-	-
A0A096T4D3	60S ribosomal protein L27	LOC100193258	26300	10.58	24	4	140	chloroplast	Up	-	-	-
B4FZL4	Chlorophyll a-b binding protein 6A	LOC100283212	30176	6.3	38.6	7	968	chloroplast	Up	-	-	-
K7VEH8	Putative lipase	ZEAMMB73_678347	46184	7.9	30.8	7	329	vacuolar membrane	Up	-	-	-
B7ZYV4	Arginine decarboxylase	AY110562	82975	5.18	51	22	2088	cytosol	Up	-	Up	Up
B4FV52		LOC100277865	18342	5.04	33.5	4	94	chloroplast	Up	-	Up	-
A0A096SG05	"Glutathione S-transferase GSTU6, putative, expressed"	Zm.124768	31450	6.12	3.2	1	34	cytosol	Up	-	-	-
B4F9R2	Deoxyribodipyrimidine photo-lyase	LOC100191679	65238	8.6	4.9	2	102	chloroplast	Up	-	-	-
K7TXM3	Stem-specific protein TSJT1	pco156628	35682	8.46	13.2	2	101	chloroplast	Up	-	Up	Up
B6TXC2	Isopenicillin N epimerase	cef1	56208	5.81	8.9	2	88	cytosol	Up	-	-	-
K7UIX3	Plastid-lipid-associated protein 2	Zm.118235	39122	5.89	23.2	6	399	chloroplast	Up	-	-	-
B6SZT9	Chlorophyll a-b binding protein	LOC100281879	31294	5.24	64.6	11	3365	chloroplast	Up	-	-	-
K7TGW6	Putative polyphenol oxidase family protein	Zm.92805	79934	8.09	20.9	10	250	chloroplast	Up	-	-	-
A0A0B4J327	Putative xylanase inhibitor	LOC100272880	43299	8.09	26	6	343	chloroplast	Up	-	-	-
B6SYW4	Histone H2A	B6SYW4	23735	10.6	24.5	3	89	nuclear	Up	-	Down	-
A0A096QCE9	1-O-acylceramide synthase	Zm.152716	47214	7.63	40.2	8	255	chloroplast	Up	-	-	-
A0A096RF44	Chlorophyll a-b binding protein 6A	LOC100281791	19645	5.89	22	3	325	plasma membrane	Up	-	-	Down
B6SII8	CCAAT-HAP5 transcription factor	magi42672	24122	5.37	6.5	1	83	nuclear	Up	-	-	-
A0A096QEZ3	Putative receptor serine/threonine kinase PR5K	Zm.23524	26829	4.13	34.8	4	225	extracellular	Up	-	-	-
B4G1T3	Acidic class III chitinase OsChib3a	Zm.95692	32442	4.06	8.8	2	350	extracellular	Up	-	Up	-
B6SK48	Late embryogeneis abundant protein	Zm.26651	18850	5.96	10.6	1	124	chloroplast	Up	-	-	-
A0A096UA85	HMG protein	LOC100381276	36219	9.04	12.3	3	95	nuclear	Up	-	Up	-
P12329	"Chlorophyll a-b binding protein 1, chloroplastic"	CAB1	31867	5.14	63.7	9	2258	chloroplast	Up	-	-	-
K7TLU2	DNA-directed RNA polymerase	Zm.4606	239166	5.76	1.6	2	68	nuclear	Up	-	-	Up
A0A096R0Z5	Hypersensitive-induced response protein	hir3	42516	5.86	13.8	2	68	chloroplast	Up	-	Up	-
A0A096TWE2	Pathogeneis protein1	Zm.10085	20008	8.65	18.6	2	288	chloroplast	Up	-	Up	-
C0P4J3	OSJNBb0017I01.13 protein	LOC100284460	33994	5.67	14	2	39	plasma membrane	Up	-	-	-
K7TXI5	Chlorophyll a/b-binding apoprotein CP24	Zm.41417	31133	7.9	53.2	11	1514	chloroplast	Up	-	Up	-
A0A096RPH0	Putative lectin-domain receptor-like protein kinase family protein	Zm.18226	30596	5.19	4.5	1	64	chloroplast	Up	-	-	-
A0A096S0N9	Salt stress root protein RS1	LOC100191938	39766	4.82	27.4	6	283	chloroplast	Up	-	Up	-
B4FRZ3	50S ribosomal protein L21	umc1313	29834	9.34	33.3	5	338	chloroplast	Up	-	-	-
B4FQS7	Heat shock 22 kDa protein	Zm.369	28116	6.95	6.8	1	98	chloroplast	Up	-	Down	-
B4G0V9	"Lipase/lipooxygenase, PLAT/LH2"	LOC100274420	21773	8.23	44	5	205	extracellular	Up	-	-	-
A1XCI1	Lipoxygenase	LOX6	109769	5.61	47	29	1801	chloroplast	Up	-	Up	-
C4J5Y0	Protein binding protein	pco091486(738)	65209	4.82	4.3	2	53	cytosol	Up	-	Up	Up
P80617	Unknown protein from spot 207 of 2D-PAGE of etiolated coleoptile (Fragments)	P80617	6299	5.62	55	2	167	cytosol	Down	-	Down	-
K7VA33		LOC100278225	11618	6.15	23.4	2	63	chloroplast	Down	-	Down	Down
A0A096U0D9	Putative aldose reductase	Zm.2558	23517	6.96	29.7	5	139	cytosol	Down	-	Down	-
A0A096TN87	"Phosphoglucan, water dikinase, chloroplastic"	AY109804	196011	5.69	9.9	9	301	chloroplast	Down	-	Down	-
A0A096RYZ1	Probable pyridoxal biosynthesis protein PDX1.1	LOC100272732	49390	9.46	24.2	9	453	chloroplast	Down	-	-	-
B6SMW8	TPR repeat region family protein	ZEAMMB73_534596	23183	9.56	11.7	1	90	mitochondria	Down	-	Down	-
A0A096QAU5	Ras association and pleckstrin homology domains 1 isoform 2	LOC100279462	46718	8.62	2.8	1	57	chloroplast	Down	Down	-	-
B4FAD1	S-adenosylmethionine synthase	cl2757_5c	51603	5.57	26.3	9	275	cytosol	Down	-	-	-
B4FID4	"Putative oxidoreductase, aldo/keto reductase family protein"	LOC100194348	40980	5.52	17.6	4	70	cytosol	Down	-	-	-
P46420	Glutathione S-transferase 4	GST4	27768	5.77	16.1	3	189	chloroplast	Down	-	-	-
B4FTK9	"1,4-beta-D-glucanase"	gpm842	30436	5.02	34	4	335	cytosol	Down	-	-	Up
B8A2L4	"Starch synthase, chloroplastic/amyloplastic"	GBSSIIa	78765	6.05	21.3	10	290	chloroplast	Down	-	Down	-
C4J3Y5	Glutamate decarboxylase	LOC100284394	64591	5.39	16.9	5	154	cytosol	Down	-	-	-
B4FD74	"Isoflavone reductase, putative, expressed"	irl1	39296	5.52	29.8	7	168	chloroplast	Down	-	Down	-
A0A096T7J9	"ATP-dependent transporter ycf16, putative, expressed"	gpm405	38933	6.11	19	4	130	chloroplast	Down	-	-	-
A0A0B4J3E6	Glutathione S-transferase GST 19	gst5	30756	6.21	29.9	7	160	cytosol	Down	-	Down	-
A0A096RTH2	5-methyltetrahydropteroyltriglutamate--homocysteine methyltransferase 2	Zm.87255	105830	6.38	33.4	16	945	chloroplast	Down	-	-	-
D3G6F2	Putative geranylgeranyl pyrophosphate synthase 4	LOC100502542	39424	5.57	22.4	4	104	chloroplast	Down	-	-	-
K7U9U9	Ferredoxin--nitrite reductase	Zm.162528	74247	6.47	31.5	13	685	chloroplast	Down	-	Down	-
A0A096QV57	"Translation factor GUF1 homolog, chloroplastic"	LOC100857077	85442	6.8	23.1	8	316	chloroplast	Down	-	-	-
B6TJM1	"Isocitrate dehydrogenase [NAD] subunit, mitochondrial"	LOC100283574	45871	6.33	45.5	11	464	cytosol	Down	-	-	-
K7UAQ8	Putative alcohol dehydrogenase superfamily protein	LOC100501714	47618	9.07	10.1	2	65	mitochondria	Down	Down	-	-
C0HH23		LOC100381563	31623	9.06	5.3	1	91	chloroplast	Down	-	-	-
A0A096TIR7	Pre-mRNA-splicing factor ATP-dependent RNA helicase	pco124238	65121	6.17	2.4	1	45	cytosol	Down	Down	-	-
C0PEH3		cl574_1	82754	5.85	5.6	2	50	chloroplast	Down	-	-	-
A0A096SNU5	Putative RNase S-like protein	A0A096SNU5	34991	8.58	28.9	7	506	extracellular	Down	-	Down	-
A0A096QEP1	Serine hydroxymethyltransferase	LOC100381786	69005	7.63	12.1	5	174	chloroplast	Down	-	-	-
A0A096RVY2	Putative ubiquitin-conjugating enzyme family isoform 1	Zm.95589	25209	9.06	5.1	1	49	mitochondria	Down	-	-	-
A0A096S7Z2	"NAD(P)H-quinone oxidoreductase subunit 4L, chloroplastic"	A0A096S7Z2	12300	9.09	8.9	1	57	chloroplast	Down	Down	-	-
B6SUH9	Thylakoid lumen protein	TIDP3285	29835	5.31	14.8	2	212	chloroplast	Down	-	-	-
A0A0B4J3C6	Ribonucleoprotein	LOC100274547	29967	4.84	31.1	4	454	chloroplast	Down	-	Down	-
C4J410	Heat shock protein1	LOC100501536	88216	5.08	44.4	20	1863	cytosol	Down	-	Down	-
Q9M585	Stomatin-like protein	STM1	51825	6.44	13.2	4	93	mitochondria	Down	-	-	-
A0A096SZS3	S-glutathione dehydrogenase/class III alcohol dehydrogenase	Zm.67861	44568	6.27	41	12	554	cytosol	Down	-	-	-
B4FF45	S-adenosylmethionine-dependent methyltransferase	LOC100193465	43521	8.84	9.6	1	46	chloroplast	Down	-	Down	-
B4FDE5	Putative brown planthopper-induced resistance protein 1	LOC100192993	22803	9.6	20.9	3	82	chloroplast	Down	-	-	-
C0HFU7	Phospholipase D	PLD1	104299	5.36	17.7	10	405	cytosol	Down	-	-	-
A0A096R2T2	Beta-galactosidase	Zm.93782	97202	5.32	1.6	1	91	peroxisome	Down	-	-	-
A0A0B4J3H2	Beta-amylase	Zm.3883	66920	5.24	11.3	4	123	chloroplast	Down	-	Down	-
A0A096S5S4	Helminthosporium carbonum susceptibility2	IDP1960	40587	5.16	7.1	2	82	chloroplast	Down	-	-	-
K7U772	"Glutamyl-tRNA(Gln) amidotransferase subunit B, chloroplastic/mitochondrial"	LOC100381695	73506	6.17	16.3	7	182	chloroplast, mitochondria	Down	-	-	-
C0HER4	Aconitate hydratase	pco068697(524)	88470	5.76	19.9	9	688	cytoskeleton	Down	Down	-	-
B4FZB4	50S ribosomal protein L17	LOC100274150	26469	11.29	20.1	2	91	chloroplast	-	Up	-	-
B6TW11		IDP603	25110	5.59	8.9	2	44	extracellular	-	Up	Up	-
B4FA76	Dolichyl-diphosphooligosaccharide--protein glycosyltransferase 48 kDa subunit	LOC100191802	55441	5.97	6.8	3	91	plasma membrane	-	Up	Up	-
A0A096R5X8	Ribosomal protein L37	LOC100284994	20057	11.81	8.2	1	109	chloroplast	-	Up	-	-
B4FZ79	Cysteine protease 1	AY110253	44674	4.95	2.5	1	45	extracellular	-	Down	-	-
A0A096RHL1	4-coumarate--CoA ligase-like 4	LOC100274307	56358	8.17	6.1	2	83	plasma membrane	-	Down	-	-
B6T2N1		gpm537	20592	10.33	18.9	2	73	chloroplast	-	Down	-	-
B4FN73	2-oxoglutarate-dependent dioxygenase DAO	cl5678_1	35444	5.32	19	2	157	cytosol	-	Down	Down	Down
K7TGE1	Beta-glucosidase2	glu2	75564	6.75	39.4	17	1398	chloroplast	-	Down	-	-
B6T346	THO complex subunit 4	LOC100279524	32013	10.24	28.5	3	139	nuclear	-	Down	-	-
B7ZZ57	Putative polyphenol oxidase family protein	LOC100275424	81547	6.9	41.6	20	1365	chloroplast	-	-	Up	-
A0A096PTM4		Zm.86112	71208	6.48	10.9	3	90	mitochondria	-	-	Up	Up
B4FAV4	Argininosuccinate lyase	LOC100191977	66842	5.79	14	4	112	chloroplast	-	-	Up	-
K7TPM3	Chloroplast SecY-1	csy1	65707	9.74	14.5	5	147	chloroplast	-	-	Up	-
Q84TL6	Legumin-like protein	cl2-2	43150	6.23	43	9	440	peroxisome	-	-	Up	-
A0A096PSY2		LOC100382303	45125	5.96	17.5	4	103	chloroplast	-	-	Up	-
A0A096QEN3	Heat shock factor binding protein 2	emp2	15262	4.61	27.7	2	68	extracellular	-	-	Up	Up
A0A0B4J3F5	"putative lipase class 3 family protein, PF01764'"	Zm.6578	60790	6.29	44.8	17	1074	chloroplast	-	-	Up	-
A0A096SZ73		pco064771(293)	100330	6.02	6.8	4	91	cytosol	-	-	Up	-
C0P814	Leucoanthocyanidin reductase	LOC100280098	44430	5.42	13.5	3	96	chloroplast	-	-	Up	-
B6TQ36	Pyruvate dehydrogenase E1 component subunit beta	Zm.84918	48226	6.56	14.6	4	145	chloroplast	-	-	Up	-
B4FG90	Glycosyltransferase	LOC100193773	57818	5.95	10.5	2	126	chloroplast	-	-	Up	Up
A0A096QKN7		Zm.141746	38157	9.5	42.2	9	3257	chloroplast	-	-	Up	-
Q6XZ78	Fructokinase-2	FRK2	42551	5.34	45.7	10	368	cytosol	-	-	Up	-
K7V7Z2	Proteasome subunit alpha type	ZEAMMB73_963371	31159	6.61	21.6	2	77	cytosol	-	-	Up	Up
A0A096RHR4	Glutathione S-transferase GST 13	Zm.628	36902	8.97	5.8	2	57	chloroplast	-	-	Up	-
A0A096PQR7	Putative cytochrome P450 superfamily protein	LOC100279433	63286	7.66	30.3	9	255	chloroplast	-	-	Up	-
B4FI88	60S acidic ribosomal protein P2A	LOC100194313	13869	4.25	8.9	1	48	chloroplast	-	-	Up	-
A0A096RQL3	Methylmalonate semi-aldehyde dehydrogenase	Zm.148303	14524	9.63	32.4	2	105	chloroplast	-	-	Up	-
B6U463	Proteinase inhibitor	ZEAMMB73_869830	9389	6.54	78.1	2	69	cytosol	-	-	Up	-
B8A2X5	Pectinesterase	LOC100280285	67376	8.81	13.1	4	76	vacuolar membrane	-	-	Up	-
K7VXL2	Filamentation temperature-sensitive H 2A isoform 1	Zm.5805	82932	5.68	44	22	2616	chloroplast	-	-	Up	Up
B4FUW2	Ribosomal protein L15	LOC100284349	30541	11.64	28.4	4	154	nuclear	-	-	Up	-
B4G1D2	CBS domain protein	Zm.148270	26800	9.35	48.8	8	448	chloroplast, mitochondria	-	-	Up	-
K7VDR8	Shrunken1 isoform 1	SH-1	107282	6.07	15.7	10	271	cytosol	-	-	Up	Up
K7V067	Isocitrate dehydrogenase [NADP]	gpm541	56853	6.11	52.4	16	852	cytoskeleton	-	-	Up	-
B6SZW0	"Divinyl chlorophyllide a 8-vinyl-reductase, chloroplastic"	DVR	48716	7.6	21.7	8	240	chloroplast	-	-	Up	-
K7VP34	"Probable glucan 1,3-alpha-glucosidase"	gpm310	114483	5.84	6.2	2	98	vacuolar membrane	-	-	Up	Up
A0A096TN76	OSJNBb0011N17.20 protein	Zm.84905	94356	5.22	6.4	3	94	chloroplast	-	-	Up	-
B4G1B0	Remorin	LOC100304007	32218	5.74	36.2	5	119	nuclear	-	-	Up	-
A0A096U8K3	Lipoxygenase	Zm.29571	105559	5.61	5	4	74	chloroplast	-	-	Up	-
C4J5P0	Aspartic proteinase nepenthesin-2	Zm.85680	54014	7.46	21.2	5	384	extracellular	-	-	Up	-
B4FNC9	Small ubiquitin-related modifier	SUMO1a	13415	4.95	27.3	3	216	mitochondria	-	-	Up	Up
C0HGH7		LOC100193714	24305	5.87	25	4	195	chloroplast	-	-	Up	-
B4FFM6	Tropinone reductase 2	IDP610	30299	6	46	10	349	cytosol	-	-	Up	-
A0A096SY33	Putative Cytochrome P450	Zm.13840	62001	6.26	15.2	5	95	chloroplast	-	-	Up	-
B4FQR3	Aldose reductase	LOC100274507	40628	6.03	12.2	3	116	chloroplast	-	-	Up	-
A0A096Q6H7	Porphobilinogen deaminase	LOC100191140	44322	7.08	30	8	204	chloroplast	-	-	Up	-
A0A0B4J3A8	Peroxidase	Zm.2766	42868	6.52	30.3	7	374	chloroplast	-	-	Up	-
A0A096TAP2	Carboxypeptidase	Zm.21741	59396	6.36	25.9	8	572	chloroplast	-	-	Up	-
A0A096Q3R9		Zm.72710	26185	9.56	14.8	2	82	chloroplast	-	-	Up	-
K7UPB9	5-nucleotidase	LOC100193261	82821	5.68	3	2	40	cytosol	-	-	Up	-
B7S825	Lycopene epsilon cyclase1	lcyE	68323	6.31	4.3	1	40	chloroplast	-	-	Up	-
B6U9Z8	Glutathione S-transferase GSTU6	LOC100285806	28917	5.71	13	2	107	cytosol	-	-	Up	Up
B4G126	Carboxypeptidase	LOC100285883	59932	6.01	10.7	4	147	vacuolar membrane	-	-	Up	-
B6TR16	Photosystem I reaction center subunit psaK	psa6	15279	10.56	41	3	310	chloroplast	-	-	Up	-
B4F840	"Putative oxidoreductase, aldo/keto reductase family protein"	pco122073	44872	8.11	23.7	6	136	cytosol	-	-	Up	-
B6TVM7	4-methyl-5-thiazole monophosphate biosynthesis protein	Zm.23807	53973	6.43	38.6	11	713	chloroplast	-	-	Up	-
A0A096PYP9	Putative ABC transporter	pco063423	95080	6.05	9.4	5	86	cytosol	-	-	Up	Up
A0A096Q4I2		LOC100283545	26048	9.6	21.4	2	133	chloroplast	-	-	Up	-
K7TH00	Polyamine oxidase	pao1	65880	5.72	37	12	775	chloroplast	-	-	Up	-
A0A096ST23	Thioredoxin reductase	pco061833	11392	6	38.4	2	107	cytosol	-	-	Up	Up
B6T484	Mitogen-activated protein kinase	Zm.9515	47212	6.07	22.8	6	136	chloroplast	-	-	Up	-
B4FA79	"EF hand family protein, expressed"	LOC100191804	17638	4.42	7	1	66	chloroplast	-	-	Up	Up
B6U534	Photosystem I reaction center subunit V	LOC100285458	16825	10.09	17.2	3	146	chloroplast	-	-	Up	-
B6TZV5		ZEAMMB73_011319	9274	10.01	31	2	44	mitochondria	-	-	Up	-
C0PGF8	3-oxoacyl-[acyl-carrier-protein] synthase	Zm.7885	61629	7.16	14.6	4	156	extracellular	-	-	Up	Up
C0PLV4	Dihydroflavonol-4-reductase	LOC100284846	46836	5.38	9	2	141	chloroplast	-	-	Up	Up
C4J929	Ribosomal protein	C4J929	34527	9.85	15.7	3	73	cytosol	-	-	Up	Up
E1AFV5	"Beta-1,3-glucanase"	glucA	39719	9.41	48.4	10	607	chloroplast	-	-	Up	-
C0PG55		LOC100383460	54078	5.49	6.7	1	77	cytosol	-	-	Up	Up
A0A096TPX2	Disease resistance response protein-like	Zm.124574	26732	6.49	27.3	4	350	chloroplast	-	-	Up	-
K7UEU8		Zm.4224	51687	5.06	35	6	298	cytosol	-	-	Up	-
C0P9S2	Putative heterogeneous nuclearribonucleoprotein A2	LOC100382683	47564	6.17	9	3	136	nuclear	-	-	Up	Up
B4F8T3	Senescence-associated protein 12	Zm.8141	62546	6.55	11.3	3	129	cytosol	-	-	Up	-
A0A096QBH5	Pyruvate dehydrogenase E1 component subunit alpha	LOC100272834	54131	6.41	15.4	5	186	chloroplast	-	-	Up	-
B6SNL8	60S ribosomal protein L38	LOC100283808	12126	9.85	53.6	3	69	cytosol	-	-	Up	-
A0A096SI67	Adenylyl cyclase-associated protein	Zm.144290	65048	8.28	7.4	3	94	chloroplast	-	-	Up	-
B4FVT1	Peroxidase	gpm233	43319	8.3	27.7	8	507	chloroplast	-	-	Up	Down
B6SZ65	Glycosyltransferase	LOC100281803	56810	5.9	8.9	3	102	chloroplast	-	-	Up	Up
C0PDB6	3-N-debenzoyl-2-deoxytaxol N-benzoyltransferase	cl20454_1a	52587	5.43	22.3	6	126	cytosol	-	-	Up	-
A0A096T686	Peroxidase	Zm.13915	38323	5.25	12.4	2	122	chloroplast	-	-	Up	-
A0A096PIN4	Carboxypeptidase	Zm.27846	58745	5	25.7	9	738	chloroplast	-	-	Up	-
B4FL79	Nascent polypeptide-associated complex alpha subunit-like protein	Zm.2135	29509	4.29	29.3	5	402	nuclear	-	-	Up	Up
C0P4G2	Putative cytochrome P450 superfamily protein	aos1	63268	6.54	40.9	15	485	cytosol	-	-	Up	-
B8A0Y0	Putative DUF26-domain receptor-like protein kinase family protein	LOC100279957	85723	6.96	14.2	6	89	plasma membrane	-	-	Up	-
A0A096U487	Probable NADPH:quinone oxidoreductase 1	Zm.85068	25556	6.15	32.2	3	175	chloroplast	-	-	Up	-
K7UZD2	Putative subtilase family protein	LOC100279499	89851	5.94	20	9	632	chloroplast	-	-	Up	-
A0A096QEJ9	"Glycosyl hydrolase family 38 protein, putative, expressed"	Zm.7493	36123	5.48	16.6	3	105	cytosol	-	-	Up	Up
A0A096SIT0	Peroxidase	LOC100216995	37917	5.03	9	3	119	cytosol	-	-	Up	-
A0A096RWU7	"Probable D-2-hydroxyglutarate dehydrogenase, mitochondrial"	si618066c08	70646	6.29	15.6	4	99	chloroplast	-	-	Up	-
A0A096PVE4	OSJNBb0065J09.4 protein	Zm.161026	22583	9.9	14.5	2	84	chloroplast	-	-	Up	-
A0A096SXV7	Alpha-mannosidase	Zm.13425	133633	5.89	27.8	21	573	chloroplast	-	-	Up	-
B4F9H8	ADP-ribosylation factor-like protein 8A	ZEAMMB73_737050	26040	9.15	24.5	2	34	nuclear	-	-	Up	-
A0A096QCX0	GrpE protein homolog	Zm.23645	36325	9.2	12	3	129	chloroplast	-	-	Up	-
K7VHU9	Putative FAD-binding Berberine family protein	Zm.11838	61885	8.6	9.8	4	100	chloroplast	-	-	Up	-
A0A096RJT7	Chitinase 11	LOC100191592	31215	8.86	31.8	4	195	chloroplast	-	-	Up	-
Q29SB6	Pathogenesis-related protein 10	IDP2565	20696	5.39	42.5	4	111	cytosol	-	-	Up	Up
C0PFY6	Receptor-like protein kinase 1-like	LOC100279562	77077	7.67	24.2	9	263	plasma membrane	-	-	Up	-
A0A096U7Z6	Expressed protein	Zm.85004	24456	9.42	18.7	2	39	chloroplast	-	-	Up	-
A0A096QNR3		LOC100278168	36067	5.33	14.9	5	74	chloroplast	-	-	Up	-
A0A096Q3T4	Nicalin	Zm.17818	26899	6.04	13.5	2	53	endoplasmic reticulum	-	-	Up	Up
P13867	Alpha-amylase/trypsin inhibitor	P13867	25102	8.16	43.7	7	471	chloroplast	-	-	Up	-
A0A096TAD6	Glycosyltransferase	A0A096TAD6	57031	5.86	18	6	117	chloroplast	-	-	Up	-
B6SII7	40S ribosomal protein S15	LOC100281004	22706	10.14	20.9	2	305	cytosol	-	-	Up	-
K7TKI8	Translocon Tic40	LOC100285102	42513	4.6	33.1	8	282	nuclear	-	-	Up	-
K7U2E4	Amine oxidase	Zm.24636	91056	6.06	8.5	4	90	vacuolar membrane	-	-	Up	Up
B4FM47	Glycosyltransferase	LOC100217238	51637	5.78	16.9	5	176	chloroplast	-	-	Up	-
B4FA02		csu173	36391	10.04	19.7	4	202	chloroplast	-	-	Up	-
K7VI25	"ATPase 3, putative, expressed"	Zm.22067	69361	6.23	15	6	139	chloroplast	-	-	Up	-
B4FPE4	Putative Vacuolar ATP synthase subunit G 1	pco130190	14357	5.9	47.3	3	636	chloroplast	-	-	Up	Up
A0A096RME9	Peroxidase	Zm.2136	41463	8.62	36.2	10	394	chloroplast	-	-	Up	-
K7V364	"Hsp90 protein, expressed"	LOC100383793	109581	5.04	31.7	14	876	chloroplast	-	-	Down	-
K7V8I9		Zm.32226	43969	5.76	12.9	4	118	chloroplast	-	-	Down	-
A0A096R3M8	Phenylalanine ammonia-lyase	LOC100856984	70802	6.07	9.2	3	78	chloroplast	-	-	Down	-
K7UVN6	Triose phosphate/phosphate translocator	pco116159a	49721	9.94	10.1	4	283	chloroplast	-	-	Down	-
A0A096PN00	Putative peptidase C48 domain family protein	A0A096PN00	71441	4.97	6.6	1	120	plasma membrane	-	-	Down	Down
A0A096S048		Zm.153751	29615	8.61	22.2	5	134	chloroplast	-	-	Down	-
A0A096PUL2		Zm.145273	43469	8.34	7.8	3	70	chloroplast	-	-	Down	Down
A0A096T653		Zm.27135	44357	6.02	29.1	7	631	chloroplast	-	-	Down	-
Q38JE7	Temperature-induced lipocalin-1	TIL-1	27507	5.36	48.5	7	254	cytosol	-	-	Down	-
B4FWW3	Histone H2A	pco099353	14503	10.58	15	2	79	chloroplast	-	-	Down	Down
B8A0V5	Aldo/keto reductase family-like protein	AY106674	47140	9.12	30.7	9	635	chloroplast	-	-	Down	-
Q1PBH6	Gamma-tocopherol methyltransferase	TMT	44269	8.56	17.3	3	79	chloroplast	-	-	Down	-
B4FTK0	Early nodulin-like protein 3	LOC100273206	27483	4.98	18.2	4	161	chloroplast	-	-	Down	-
B6SRG5	Acyl-CoA-binding protein	Zm.17659	13610	5.82	37.4	2	96	mitochondria	-	-	Down	Down
A0A096RDQ2	Putative aldehyde dehydrogenase MIS1	Zm.11024	59524	6.39	22.1	8	184	chloroplast	-	-	Down	-
A0A096PU69	Putative translation elongation/initiation factor family protein	Zm.94327	65904	5.07	13	4	151	cytosol	-	-	Down	-
B4FUR2	"33 kDa secretory protein, putative, expressed"	Zm.148	32544	8.14	37.3	6	309	chloroplast	-	-	Down	-
C0PDC7	Heat-shock protein 101	C0PDC7	117103	5.85	14	9	183	cytosol	-	-	Down	-
C0HIK4	Carbonic anhydrase	LOC100274597	29389	6.51	60.2	9	887	endoplasmic reticulum	-	-	Down	-
A0A096TMX7	Expressed protein	LOC100283176	33742	6.71	24.2	5	153	cytosol	-	-	Down	-
A0A096Q6V3		A0A096Q6V3	25149	8.38	30	5	207	chloroplast	-	-	Down	-
B4FU98		Zm.11806	30065	8.87	29	5	508	chloroplast	-	-	Down	-
A0A096TK49	"3-oxo-5-alpha-steroid 4-dehydrogenase family protein, expressed"	LOC100281302	30899	9.46	2.6	1	47	vacuolar membrane	-	-	Down	-
K7W1Y2	50S ribosomal protein L27	ZEAMMB73_595845	26208	10.07	16.8	2	115	chloroplast	-	-	Down	-
A0A096PIP9	"DEAD-box ATP-dependent RNA helicase 3, chloroplastic"	pco121445b	89951	6.51	17.9	8	248	chloroplast	-	-	Down	-
K7VD78	Putative chaperone clbp family protein	pco093519b	129258	7.62	26.6	18	539	chloroplast	-	-	Down	-
K7U3S2	"Glutamyl-tRNA(Gln) amidotransferase subunit A, chloroplastic/mitochondrial"	pco120561	71526	5.54	13.3	5	206	cytosol	-	-	Down	-
B4FR40	"30S ribosomal protein S9, chloroplast, putative, expressed"	Zm.44689	30049	10.15	23.2	4	181	chloroplast	-	-	Down	-
A0A096Q7M0	Glucose-1-phosphate adenylyltransferase	AGP2	67871	6.4	21.5	7	307	chloroplast	-	-	Down	-
B6TGD4	F1F0-ATPase inhibitor protein	LOC100276678	16638	9.15	30.5	2	65	chloroplast	-	-	Down	-
B4FPA0	"1,4-beta-D-glucanase"	LOC100272558	32690	5.38	36.7	8	343	cytosol	-	-	Down	-
Q9FQB2	Glutathione S-transferase GST 27	pco061770a	29840	5.39	46	9	216	chloroplast	-	-	Down	-
A0A096QM71	Glutamine synthetase	gln3	46127	5.6	24.6	8	404	cytosol	-	-	Down	-
B6SRJ5	Bifunctional 3-phosphoadenosine 5-phosphosulfate synthetase 2	Zm.28114	58577	8.3	26.3	9	169	chloroplast	-	-	Down	-
B6TL20	Glutathione S-transferase GSTU6	Zm.550	29556	5.81	18.1	3	126	chloroplast	-	-	Down	-
A0A096R5D9	Expressed protein	Zm.68096	114323	4.59	22.6	16	1412	chloroplast	-	-	Down	-
O64964	Aquaporin TIP1-1	TIP1-1	27382	6.02	6.4	1	63	cytosol	-	-	Down	Down
A0A096R6Z8	70 kDa heat shock protein	LOC100280354	89271	5.14	49.3	28	3055	chloroplast	-	-	Down	-
B4FR47	Fructose-bisphosphate aldolase	AY110170	49323	6.19	49.5	15	2884	chloroplast	-	-	Down	-
A0A096QHE8	IN2-1 protein	pco124824	41368	6.15	29.5	4	211	chloroplast	-	-	Down	-
B4FKG5	Abscisic stress ripening protein 2	ZEAMMB73_014905	21313	5.89	31.2	2	97	mitochondria	-	-	Down	-
P48186	"ATP synthase subunit b, chloroplastic"	atpF	24980	9.27	32.8	5	493	chloroplast	-	-	Down	-
Q43267	PEP carboxylase	pep1	125965	5.73	69.7	54	13177	cytosol	-	-	Down	-
A0A096TR65	ATP-dependent Clp protease proteolytic subunit	Zm.22722	27043	4.64	28.7	4	156	chloroplast	-	-	Down	-
Q6R9D1	Ribosomal protein S7	rps7-ct	23428	11.82	17.9	1	50	cytosol	-	-	Down	-
B4FJ38	Glycoprotein	Zm.10190	36455	4.52	15.3	2	104	chloroplast	-	-	Down	-
B8A0F3	"4-hydroxy-3-methylbut-2-en-1-yl diphosphate synthase, chloroplastic"	pco116062	93370	5.66	10.5	6	330	chloroplast	-	-	Down	-
A0A096RN19	Plasma membrane ATPase	pco106203	121366	6.49	29.7	20	816	plasma membrane	-	-	Down	-
B6T4J1	50S ribosomal protein L6	LOC100282171	32310	9.95	49.6	9	659	chloroplast	-	-	Down	-
B4FUN3	IN2-1 protein	LOC100282090	33809	4.97	38.4	6	249	cytosol	-	-	Down	-
A0A096RG04		cl7341_1a	24714	4.68	51.8	7	701	extracellular	-	-	Down	-
A0A096QDW6	"Elongation factor Ts, mitochondrial"	A0A096QDW6	28803	5.46	8.4	2	55	extracellular	-	-	Down	Down
A0A096TAS3	Putative iron-sulfur cluster-binding protein	A0A096TAS3	66399	7.92	11.2	5	131	chloroplast	-	-	Down	-
K7U0W2	Chaperone protein dnaJ	ZEAMMB73_301773	58651	9.51	26.3	7	176	chloroplast	-	-	Down	-
A0A096S1K8	Expressed protein	umc1597	16682	9.88	9.5	2	32	mitochondria	-	-	Down	Down
A0A096S594	50S ribosomal protein L31	LOC100216899	14423	4.98	20.2	2	107	cytosol	-	-	Down	-
B4FB80	Putative thioredoxin superfamily protein	pco072881	26665	8.88	49.3	7	560	chloroplast	-	-	Down	Down
A0A096RSU8	Peptidase M48-like	LOC100191294	41331	9.13	9	3	100	chloroplast	-	-	Down	-
A0A0B4J352	Catalase	cat2	66609	6.45	28.4	10	442	peroxisome	-	-	Down	-
B6UHV8	Thioredoxin-like 6	LOC100283302	28715	9.04	16.2	3	137	chloroplast	-	-	Down	-
B6T2N3	Peptide methionine sulfoxide reductase msrB	Zm.18445	27587	9.15	18.2	4	77	chloroplast	-	-	Down	-
A0A096RCT4		Zm.3481	18869	4.73	32.3	3	388	chloroplast	-	-	Down	-
C0P5X6	"Ribulose bisphosphate carboxylase/oxygenase activase, chloroplastic"	LOC100382265	59448	5.89	14.7	6	791	chloroplast	-	-	Down	-
B6TT66	Ribosome-like protein	Zm.95993	18646	9.8	19.4	2	258	chloroplast	-	-	Down	-
B6TVS8	Copper-transporting ATPase PAA1	Zm.51114	20555	4.72	16.1	2	142	chloroplast	-	-	Down	-
C0P732	Putative Hsp70/Hsp90 organizing protein	LOC100272917	81797	5.93	5.2	1	35	mitochondria	-	-	Down	-
B4FTR5	OSJNBb0118P14.7 protein	LOC100274377	37904	8.34	35.6	6	351	chloroplast	-	-	Down	-
B6SP61	Ferredoxin-1	LOC100303929	18197	5.52	27.7	4	258	chloroplast	-	-	Down	-
A0A096S7I9	Carboxypeptidase	Zm.124635	44163	5.03	21.5	5	182	cytoskeleton	-	-	Down	-
A0A096PWY7		si707003b08b	25368	4.97	20.9	3	211	chloroplast	-	-	Down	-
B4FQT6	50S ribosomal protein L3-2	LOC100193892	31913	10.24	53.9	6	604	cytosol	-	-	Down	-
B6TQW0	Carboxypeptidase	LOC100279978	60325	6.16	8.9	3	221	vacuolar membrane	-	-	Down	-
B6TI56	Ribose-5-phosphate isomerase	pco087551	34293	5.53	42	6	600	mitochondria	-	-	Down	-
B6T9S6	Retrotransposon protein SINE subclass	LOC100286141	64989	5.85	14.5	4	168	nuclear	-	-	Down	-
B4FZ14		si707021b11	31188	6.13	38.2	7	515	chloroplast	-	-	Down	-
A0A096RE53	CHL-CPN10	Zm.146135	34477	9.89	15.9	5	133	chloroplast	-	-	Down	-
Q43260	Glutamate dehydrogenase	GDH1	52493	6.09	36.3	10	587	cytosol	-	-	Down	-
A0A096R2E3	Branching enzyme-3	Zm.75898	104462	5.23	19.2	11	218	cytosol	-	-	Down	-
B6TWN7	Elongation factor 1-alpha	LOC100284707	64196	9.15	31.3	10	729	cytosol	-	-	Down	-
B4F817	Dehydroascorbate reductase	DHAR1	30269	5.29	40.7	6	180	cytosol	-	-	Down	Down
B6SJU3	Histone H2A	B6SJU3	23486	10.6	25	3	98	nuclear	-	-	Down	-
K7UTW6	Plasminogen activator inhibitor 1 RNA-binding protein	LOC100282188	48087	5.49	14.2	3	178	nuclear	-	-	-	Up
B7ZXS8	"Homogentisate 1,2-dioxygenase"	IDP248	50622	5.51	6.4	2	132	cytosol	-	-	-	Up
A0A096QEY4	Apospory-associated protein C	LOC100280296	45345	5.24	19.9	5	186	cytoskeleton	-	-	-	Up
A0A096R8V3	Putative serine peptidase S28 family protein	LOC100279875	63652	9.02	9.8	4	128	vacuolar membrane	-	-	-	Up
A0A096PPZ7	Nascent polypeptide-associated complex alpha subunit-like protein	Zm.80618	29238	4.27	36.6	5	394	nuclear	-	-	-	Up
B4FKC6		pco144630	25985	9.77	14.1	2	80	chloroplast	-	-	-	Up
A0A096QF11	Putative WD40-like beta propeller repeat family protein	Zm.40574	74910	5.86	8.2	3	100	cytosol	-	-	-	Up
A0A096QD90	"Ferredoxin-dependent glutamate synthase, chloroplastic"	fgs1	200563	6.21	29.6	36	1277	chloroplast	-	-	-	Up
A0A096TTS5	Alcohol dehydrogenase 1	adh1	51241	6.43	28.9	4	232	cytosol	-	-	-	Up
B4G0U0		pco086632	49210	5.44	27.3	6	292	chloroplast	-	-	-	Up
K7V1V6	Photosystem II reaction center Psb28 protein	Zm.122695	22179	9.9	9.9	1	108	chloroplast	-	-	-	Up
C0PMH3	Putative tryptophanyl-tRNA synthetase	Zm.13982	28569	5.51	20.8	2	111	cytosol	-	-	-	Up
K7VXI7	Dreg-2 like protein	pco101658	36208	6.15	15.2	2	48	chloroplast	-	-	-	Up
K7TXQ3	Putative AMP-dependent synthetase and ligase superfamily protein	ZEAMMB73_241304	56448	5.98	10.3	3	120	chloroplast	-	-	-	Up
A0A096U9Q9	Expressed protein	LOC100272440	47946	9.4	10.9	3	65	chloroplast	-	-	-	Up
B6SLX1	Chaperonin	pco066521	13847	6.29	66.3	6	109	cytosol	-	-	-	Up
A0A096UFZ2		A0A096UFZ2	9203	9.04	11.4	1	36	nuclear	-	-	-	Up
A0A096TKH3	Putative UOS1	LOC100501691	80908	9.31	20.2	6	189	chloroplast	-	-	-	Up
B6TYC5	Photosystem II reaction center Psb28 protein	LOC100284876	21868	10.47	10.1	1	162	chloroplast	-	-	-	Up
B4FTW5	60S ribosomal protein L7-1	LOC100282330	37804	10.12	58	12	283	cytosol	-	-	-	Up
C0HI30	UDP-glucose 4-epimerase 1	LOC100501069	46286	6.64	8.5	2	60	cytosol	-	-	-	Up
C0PCR1	Glycosyltransferase	LOC100383065	55653	5.16	7.8	3	47	chloroplast	-	-	-	Up
B4F9M7	Expressed protein	IDP1986	20539	8.92	5.3	1	96	chloroplast	-	-	-	Up
K7U915	Phosphoserine phosphatase	ZEAMMB73_678348	36595	6	20.3	3	71	chloroplast	-	-	-	Up
B6TBJ2		si707103b11b	20032	8.64	27.2	3	136	chloroplast	-	-	-	Up
B6SRY5	Glycosyltransferase	Zm.84405	57878	5.51	17.5	7	162	cytosol	-	-	-	Up
A0A096TWT0	"HD domain containing protein, expressed"	pco091750(242)	30474	5.49	25.3	3	167	chloroplast	-	-	-	Up
A0A096Q9B1	ASPR1 protein	Zm.83987	45831	6.38	22	6	87	chloroplast	-	-	-	Up
A0A096RD67	Fructose-bisphosphate aldolase	Zm.67959	48968	8.39	13.2	4	191	chloroplast	-	-	-	Up
B4G0E0	Glutaryl-CoA dehydrogenase isoform 1	LOC100282107	56465	8.98	9.5	2	65	chloroplast	-	-	-	Up
B4FUF3	Bifunctional polymyxin resistance arnA protein	LOC100282841	51143	5.67	7.8	2	113	cytoskeleton	-	-	-	Up
K7U9Z6	50S ribosomal protein L21	LOC100280871	29100	8.54	36.6	6	317	chloroplast	-	-	-	Up
K7UUD7		ZEAMMB73_001847	30953	9.05	15.3	2	90	chloroplast	-	-	-	Up
C0PDN0	Putative trehalose phosphatase/synthase family protein	Zm.94638	113706	5.23	10.2	6	178	cytosol	-	-	-	Up
B6TCN7	Threonine endopeptidase	pco136292	19321	9.04	8.1	3	128	chloroplast	-	-	-	Down
A0A096SCS1	Endoplasmin	Zm.95196	120863	4.95	23.8	15	636	endoplasmic reticulum	-	-	-	Down
A0A096TMZ5	Chitin elicitor-binding protein	LOC100384051	40367	6.07	8.4	2	194	chloroplast	-	-	-	Down
Q6TM44	Germin-like protein	glp1	25143	6.02	30.2	5	778	extracellular	-	-	-	Down
A0A096TCA4	ABA response element binding factor	pco153568a	73750	7.23	28.9	8	445	nuclear	-	-	-	Down
B4FTJ9	Threonine endopeptidase	LOC100273445	19331	8.71	8	3	83	chloroplast	-	-	-	Down
B6U3H3	CP12-1	IDP111	17377	4.73	25.7	2	105	chloroplast	-	-	-	Down
B6UBZ9	Cytochrome b-c1 complex subunit 7	LOC100383274	16921	9.64	41.3	4	272	mitochondria	-	-	-	Down
A0A096T9R1	Histone H4	H4C14	32322	11.69	24.2	7	582	mitochondria	-	-	-	Down
B4FUA1	Chlorophyll a-b binding protein 1	Zm.93642	32048	5.27	64.9	10	1610	chloroplast	-	-	-	Down
B4FAB0	Putative blue copper binding protein	LOC100191824	18824	5.31	6.2	1	55	chloroplast	-	-	-	Down
B4F9Z6	Enzyme of the cupin family protein	IDP774	19267	8.35	43.6	5	265	chloroplast	-	-	-	Down
K7VL22	Expressed protein	ZEAMMB73_151451	43333	4.92	6	2	55	chloroplast	-	-	-	Down
B4G1K9	Photosystem I reaction center subunit V	LOC100284847	16787	10.09	10.6	2	76	chloroplast	-	-	-	Down
B4FVJ0	Putative 60S ribosomal protein L4/L1	LOC100280657	56666	10.51	48	14	784	cytosol	-	-	-	Down
A0A096S518	Cysteine protease 1	Zm.150635	38884	8.37	13.5	4	68	chloroplast	-	-	-	Down
B6SR19	16kDa membrane protein	pco139896	16748	11.1	4.9	1	38	chloroplast	-	-	-	Down
