# Supplementary material for: Physiological and comparative proteomic analysis provides new insights into the effects of shade stress in maize (Zea mays L.)
Source: BMC Plant Biol. 2020 Feb 5;20:60. doi: 10.1186/s12870-020-2264-2 (PMC7003340; doi:10.1186/s12870-020-2264-2)
Supplement: Supplementary file 5 — Additional file 5. Primer sequences of DEPs encoding genes used for qRT-PCR. [file 12870_2020_2264_MOESM5_ESM.xlsx]

## Sheet: Sheet1
Protein accession	Protein description	Forward primer	Reverse primer
B4FUT9	Photosystem I reaction center subunit XI isoform 1	GTCTGCCTCACCATGTACG	CTTGTCGGCCTCCTTCTTC
Q42420	Proteinase inhibitor	GAAGGTGATCCTCAAGGACAAG	GAAGATGCGGACACGGTTAG
K7UGM3	Catalase	GACAGGAACGTGGACAACTT	TCTTGTCGTCCGAGTAGTAGAT
B7ZYV4	Arginine decarboxylase	AGAAGAAGAAGAACGTGTGTGG	CAGGTTCAGGGACCTTGTATTC
A1XCI1	Lipoxygenase	GGAAGACGCTCCACATCAA	GAAGTACGTGACCTCGTCTATG
B4G143	Chlorophyll a-b binding protein 2	TCTCCATGTTCGGCTTCTTC	GACGAAGTTGGTAGCGTAGG
